# Supplementary material for: CtGEM typing: Discrimination of Chlamydia trachomatis ocular and urogenital strains and major evolutionary lineages by high resolution melting analysis of two amplified DNA fragments
Source: PLoS One. 2018 Apr 10;13(4):e0195454. doi: 10.1371/journal.pone.0195454 (PMC5892870; doi:10.1371/journal.pone.0195454)
Supplement: S3 File — Rg1 sequences derived from the Queensland specimens. (TXT) [file pone.0195454.s003.txt]

Rg1 sequences, Queensland specimens

>Rg1_specimen1
GGAAAGGTCAGCACTCTTGAATTAGCTAGATAGGCTATCCGATAACAAATCCACCCTAAA
ACAACAAGAACCCC
>Rg1_specimen8
GGAAAGGTCAGCACTCTTGAATTAGCTAGATAGGCTATCCGAAAACAAATCCACCCTAAA
ACAACAAGAACCCC
> Rg1_specimen9
GGAAAGGTCAGCACTCTTGAATTAGCTAGATAGGCTATCCGAAAACAAATCCACCCTAAA
ACAACAAGAACCCC
>Rg1_specimen12
GGAAAGGTCAGCACTCTTGAATTAGCTAGATAGGCTATCCGATAACAAATCCACCCTAAA
ACAACAAGAACCCC
>Rg1_specimen13
GGAAAGGTCAGCACTCTTGAATTAGCTAGATAGGCTATCCGAAAACAAATCCACCCTAAA
ACAACAAGAACCCC
>Rg1_specimen16
GGAAAGGTCAGCACTCTTGAATTAGCTAGATAGGCTATCCGAAAACAAATCCACCCTAAA
ACAACAAGAACCCC
> Rg1_specimen17 
GGAAAGGTCAGCACTCTTGAATTAGCTAGATAGGCTATCCGAAAACAAATCCACCCTAAA
ACAACAAGAACCCC
>Rg1_specimen19 
GGAAAGGTCAGCACTCTTGAATTAGCTAGATAGGCTATCCGATAACAAATCCACCCTAAA
ACAACAAGAACCCC
>Rg1_specimen20
GGAAAGGTCAGCACTCTTGAATTAGCTAGATAGGCTATCCGAAAACAAATCCACCCTAAA
ACAACAAGAACCCC
>Rg1_specimen24 
GGAAAGGTCAGCACTCTTGAATTAGCTAGATAGGCTATCCGATAACAAATCCACCCTAAA
ACAACAAGAACCCC
>Rg1_specimen26
GGAAAGGTCAGCACTCTTGAATTAGCTAGATAGGCTATCCGATAACAAATCCACCCTAAA
ACAACAAGAACCCC
> Rg1_specimen27
GGAAAGGTCAGCACTCTTGAATTAGCTAGATAGGCTATCCGAAAACAAATCCACCCTAAA
ACAACAAGAACCCC
>Rg1_specimen28
GGAAAGGTCAGCACTCTTGAATTAGCTAGATAGGCTATCCGATAACAAATCCACCCTAAA
ACAACAAGAACCCC
>Rg1_specimen29
GGAAAGGTCAGCACTCTTGAATTAGCTAGATAGGCTATCCGAAAACAAATCCACCCTAAA
ACAACAAGAACCCC
>Rg1_specimen37 
GGAAAGGTCAGCACTCTTGAATTAGCTAGATAGGCTATCCGATAACAAATCCACCCTAAA
ACAACAAGAACCCC
>Rg1_specimen43
GGAAAGGTCAGCACTCTTGAATTAGCTAGATAGGCTATCCGAAAACAAATCCACCCTAAA
ACAACAAGAACCCC
>Rg1_specimen53
GGAAAGGTCAGCACTCTTGAATTAGCTAGATAGGCTATCCGAAAACAAATCCACCCTAAA
ACAACAAGAACCCC
>Rg1_specimen54
GGAAAGGTCAGCACTCTTGAATTAGCTAGATAGGCTATCCGAAAACAAATCCACCCTAAA
ACAACAAGAACCCC
>Rg1_specimen56 
GGAAAGGTCAGCACTCTTGAATTAGCTAGATAGGCTATCCGATAACAAATCCACCCTAAA
ACAACAAGAACCCC
>Rg1_specimen57
GGAAAGGTCAGCACTCTTGAATTAGCTAGATAGGCTATCCGATAACAAATCCACCCTAAA
ACAACAAGAACCCC
>Rg1_specimen58
GGAAAGGTCAGCACTCTTGAATTAGCTAGATAGGCTATCCGAAAACAAATCCACCCTAAA
ACAACAAGAACCCC
>Rg1_specimen62
GGAAAGGTCAGCACTCTTGAATTAGCTAGATAGGCTATCCGAAAACAAATCCACCCTAAA
ACAACAAGAACCCC
>Rg1_specimen66 
GGAAAGGTCAGCACTCTTGAATTAGCTAGATAGGCTATCCGATAACAAATCCACCCTAAA
ACAACAAGAACCCC
>Rg1_specimen68
GGAAAGGTCAGCACTCTTGAATTAGCTAGATAGGCTATCCGATAACAAATCCACCCTAAA
ACAACAAGAACCCC
>Rg1_specimen69
GGAAAGGTCAGCACTCTTGAATTAGCTAGATAGGCTATCCGAAAACAAATCCACCCTAAA
ACAACAAGAACCCC
>Rg1_specimen71
GGAAAGGTCAGCACTCTTGAATTAGCTAGATAGGCTATCCGAAAACAAATCCACCCTAAA
ACAACAAGAACCCC
>Rg1_specimen73
GGAAAGGTCAGCACTCTTGAATTAGCTAGATAGGCTATCCGAAAACAAATCCACCCTAAA
ACAACAAGAACCCC
>Rg1_specimen76
GGAAAGGTCAGCACTCTTGAATTAGCTAGATAGGCTATCCGATAACAAATCCACCCTAAA
ACAACAAGAACCCC
>Rg1_specimen77 
GGAAAGGTCAGCACTCTTGAATTAGCTAGATAGGCTATCCGATAACAAATCCACCCTAAA
ACAACAAGAACCCC
>Rg1_specimen78
GGAAAGGTCAGCACTCTTGAATTAGCTAGATAGGCTATCCGATAACAAATCCACCCTAAA
ACAACAAGAACCCC
>Rg1_specimen83
GGAAAGGTCAGCACTCTTGAATTAGCTAGATAGGCTATCCGAAAACAAATCCACCCTAAA
ACAACAAGAACCCC
>Rg1_specimen84
GGAAAGGTCAGCACTCTTGAATTAGCTAGATAGGCTATCCAATAACAAATCCACCCTAAA
ACAACAAGAACCCC
>Rg1_specimen85
GGAAAGGTCAGCACTCTTGAATTAGCTAGATAGGCTATCCAATAACAAATCCACCCTAAA
ACAACAAGAACCCC
>Rg1_specimen88
GGAAAGGTCAGCACTCTTGAATTAGCTAGATAGGCTATCCGAAAACAAATCCACCCTAAA
ACAACAAGAACCCC
> Rg1_specimen89
GGAAAGGTCAGCACTCTTGAATTAGCTAGATAGGCTATCCAATAACAAATCCACCCTAAA
ACAACAAGAACCCC
>Rg1_specimen90 
GGAAAGGTCAGCACTCTTGAATTAGCTAGATAGGCTATCCGATAACAAATCCACCCTAAA
ACAACAAGAACCCC
>Rg1_specimen92
GGAAAGGTCAGCACTCTTGAATTAGCTAGATAGGCTATCCGAAAACAAATCCACCCTAAA
ACAACAAGAACCCC
>Rg1_specimen94
GGAAAGGTCAGCACTCTTGAATTAGCTAGATAGGCTATCCAATAACAAATCCACCCTAAA
ACAACAAGAACCCC
> Rg1_specimen95
GGAAAGGTCAGCACTCTTGAATTAGCTAGATAGGCTATCCAATAACAAATCCACCCTAAA
ACAACAAGAACCCC
>Rg1_specimen96
GGAAAGGTCAGCACTCTTGAATTAGCTAGATAGGCTATCCGATAACAAATCCACCCTAAA
ACAACAAGAACCCC
> Rg1_specimen97
GGAAAGGTCAGCACTCTTGAATTAGCTAGATAGGCTATCCAATAACAAATCCACCCTAAA
ACAACAAGAACCCC
>Rg1_specimen98
GGAAAGGTCAGCACTCTTGAATTAGCTAGATAGGCTATCCGATAACAAATCCACCCTAAA
ACAACAAGAACCCC
> Rg1_specimen100
GGAAAGGTCAGCACTCTTGAATTAGCTAGATAGGCTATCCAATAACAAATCCACCCTAAA
ACAACAAGAACCCC
>Rg1_specimen101
GGAAAGGTCAGCACTCTTGAATTAGCTAGATAGGCTATCCGAAAACAAATCCACCCTAAA
ACAACAAGAACCCC
>Rg1_specimen103
GGAAAGGTCAGCACTCTTGAATTAGCTAGATAGGCTATCCAATAACAAATCCACCCTAAA
ACAACAAGAACCCC
>Rg1_specimen104
GGAAAGGTCAGCACTCTTGAATTAGCTAGATAGGCTATCCAATAACAAATCCACCCTAAA
ACAACAAGAACCCC
>Rg1_specimen106
GGAAAGGTCAGCACTCTTGAATTAGCTAGATAGGCTATCCGATAACAAATCCACCCTAAA
ACAACAAGAACCCC
>Rg1_specimen109
GGAAAGGTCAGCACTCTTGAATTAGCTAGATAGGCTATCCAATAACAAATCCACCCTAAA
ACAACAAGAACCCC
