# Supplementary material for: CtGEM typing: Discrimination of Chlamydia trachomatis ocular and urogenital strains and major evolutionary lineages by high resolution melting analysis of two amplified DNA fragments
Source: PLoS One. 2018 Apr 10;13(4):e0195454. doi: 10.1371/journal.pone.0195454 (PMC5892870; doi:10.1371/journal.pone.0195454)
Supplement: S4 File — Partial ompA sequences derived from the Queensland specimens. (TXT) [file pone.0195454.s004.txt]

OmpA sequences Queensland specimens

>OmpA_specimen1 
TGCCACTCATGGTAATCAATAGAGGCATCTTTAGTGCCCGTCGCTGCATCTGTTCCTGCT
GTAAGATCAAGAGGAAACTCCTTACCTACATACCCTTTAGGTTTATTAATAGTAAACTCT
GCTGCGTTACAGAGAACGTTTAATTCTTCGATTTTAGGTTTAGATTGAGCATATTGGAAA
GAAGC
>OmpA_specimen8
TGCCACTCATGGTAATCAATAGAGGCATCTTTAGTGCCCGTCGCTGCATCAGTTCCTGCT
GTGAGTGCAAGAGGGAATTCTTGCCCTACATATCCTTTAGGCTTATTGATAGTAAACTCA
GCTGCGTTACAGAGAACGTTTAATTCTTCGACTTTAGGTTTAGATTGAGCGTATTGGAAA
GAAGC
>OmpA_specimen9 
TGCCACTCATGATAGTCAATAGAGGCATCCTTAGTCCCTGTCGCAGCTTCTGTTCCTGCG
GTAATATCAAGTGGAAATTCCGCCCCAACATATCCTTTCGGCTTATTAATAGTAAATTCG
GATGCATTACAAAGAACATTCAATTCTTCTACTTTAGGTTTAGATTGAGCATATTGGAAA
GAAGC
>OmpA_specimen12
TGCCACTCATGGTAATCAATAGAGGCATCTTTAGTGCCCGTCGCTGCATCAGTTCCTGCT
ATGAGTGCAAGAGGGAATTCTTGCCCTACATATCCTTTAGGCTTATTGATAGTAAACTCA
GCTGCGTTACAGAGAACGTTTAATTCTTCGACTTTAGGTTTAGATTGAGCGTATTGGAAA
GAAGC
>OmpA_specimen13
TGCCACTCATGGTAATCAATAGAGGCATCTTTAGTGCCCGTCGCTGCATCAGTTCCTGCT
GTGAGTGCAAGAGGGAATTCTTGCCCTACATATCCTTTAGGCTTATTGATAGTAAACTCA
GCTGCGTTACAGAGAACGTTTAATTCTTCGACTTTAGGTTTAGATTGAGCGTATTGGAAA
GAAGC
>OmpA_specimen16
TGCCACTCATGGTAATCAATAGAGGCATCTTTAGTGCCCGTCGCTGCATCAGTTCCTGCT
ATGAGTGCAAGAGGGAATTCTTGCCCTACATATCCTTTAGGCTTATTGATAGTAAACTCA
GCTGCGTTACAGAGAACGTTTAATTCTTCGACTTTAGGTTTAGATTGAGCGTATTGGAAA
GAAGC
>OmpA_specimen17 
TGCCATTCATGGTAATCAATAGAGGCATCCTTAGTTCCTGTCGCAGCATCTGTTCCTGCT
GTAAGATCAAGAGGAAACTCCTTACCTACATACCCTTTAGGTTTATTAATAGTAAACTCT
GCTGCATTGCAGAGAACGTTTAATTCTTCTACTTTAGGTTTAGATTGAGCATATTGGAAT
GAAGC
>OmpA_specimen19 
TGCCACTCATGGTAATCAATAGAGGCATCTTTAGTGCCCGTCGCTGCATCTGTTCCTGCT
GTAAGATCAAGAGGAAACTCCTTACCTACATACCCTTTAGGTTTATTAATAGTAAACTCT
GCTGCGTTACAGAGAACGTTTAATTCTTCGATTTTAGGTTTAGATTGAGCATATTGGAAA
GAAGC
>OmpA_specimen20
TGCCATTCATGGTAATCAATAGAGGCATCCTTAGTTCCTGTCGCAGCATCTGTTCCTGCT
GTAAGATCAAGAGGAAACTCCTTACCTACATACCCTTTAGGTTTATTAATAGTAAACTCT
GCTGCATTGCAGAGAACGTTTAATTCTTCTACTTTAGGTTTAGATTGAGCATATTGGAAT
GAAGC
>OmpA_specimen24 
TGCCACTCATGGTAATCAATAGAGGCATCTTTAGTGCCCGTCGCTGCATCAGTTCCTGCT
ATGAGTGCAAGAGGGAATTCTTGCCCTACATATCCTTTAGGCTTATTGATAGTAAACTCA
GCTGCGTTACAGAGAACGTTTAATTCTTCGACTTTAGGTTTAGATTGAGCGTATTGGAAA
GAAGC
>OmpA_specimen26 
TGCCACTCATGGTAATCAATAGAGGCATCTTTAGTGCCCGTCGCTGCATCAGTTCCTGCT
ATGAGTGCAAGAGGGAATTCTTGCCCTACATATCCTTTAGGCTTATTGATAGTAAACTCA
GCTGCGTTACAGAGAACGTTTAATTCTTCGACTTTAGGTTTAGATTGAGCGTATTGGAAA
GAAGC
>OmpA_specimen27
TGCCACTCATGGTAGTCAATAGAGGCATCCTTAGTCCCTGTCGCAGCTTCTGTTCCTGCG
GTAATATCAAGTGGAAATTCCGCCCCAACATATCCTTTCGGCTTATTAATAGTAAATTCG
GATGCATTACAAAGAACATTTAACTCTTCTACTTTAGGTTTAGATTGAGCATATTGGAAA
GAAGC
>OmpA_specimen28 
TGCCACTCATGGTAATCAATAGAGGCATCTTTAGTGCCCGTCGCTGCATCAGTTCCTGCT
ATGAGTGCAAGAGGGAATTCTTGCCCTACATATCCTTTAGGCTTATTGATAGTAAACTCA
GCTGCGTTACAGAGAACGTTTAATTCTTCGACTTTAGGTTTAGATTGAGCGTATTGGAAA
GAAGC
>OmpA_specimen29 
TGCCACTCATGGTAGTCAATAGAGGCATCCTTAGTCCCTGTCGCAGCTTCTGTTCCTGCG
GTAATATCAAGTGGAAATTCCGCCCCAACATATCCTTTCGGCTTATTAATAGTAAATTCG
GATGCATTACAAAGAACATTTAACTCTTCTACTTTAGGTTTAGATTGAGCATATTGGAAA
GAAGC
>OmpA_specimen37
TGCCACTCATGGTAATCAATAGAGGCATCTTTAGTGCCCGTCGCTGCATCAGTTCCTGCT
ATGAGTGCAAGAGGGAATTCTTGCCCTACATATCCTTTAGGCTTATTGATAGTAAACTCA
GCTGCGTTACAGAGAACGTTTAATTCTTCGACTTTAGGTTTAGATTGAGCGTATTGGAAA
GAAGC
>OmpA_specimen42
TGCCATTCATGGTAATCAATAGAGGCATCCTTAGTTCCTGTCGCAGCATCTGTTCCTGCT
GTAAGATCAAGAGGAAACTCCTTACCTACATACCCTTTAGGTTTATTAATAGTAAACTCT
GCTGCATTGCAGAGAACGTTTAATTCTTCTACTTTAGGTTTAGATTGAGCATATTGGAAT
GAAGC
>OmpA_specimen43 
TGCCATTCATGGTAATCAATAGAGGCATCCTTAGTTCCTGTCGCAGCATCTGTTCCTGCT
GTAAGATCAAGAGGAAACTCCTTACCTACATACCCTTTAGGTTTATTAATAGTAAACTCT
GCTGCATTGCAGAGAACGTTTAATTCTTCTACTTTAGGTTTAGATTGAGCATATTGGAAT
GAAGC
>OmpA_specimen53 
TGCCACTCATGGTAGTCAATAGAGGCATCCTTAGTCCCTGTCGCAGCTTCTGTTCCTGCG
GTAATATCAAGTGGAAATTCCGCCCCAACATATCCTTTCGGCTTATTAATAGTAAATTCG
GATGCATTACAAAGAACATTTAACTCTTCTACTTTAGGTTTAGATTGAGCATATTGGAAA
GAAGC
>OmpA_specimen54
TGCCACTCATGGTAGTCAATAGAGGCATCCTTAGTCCCTGTCGCAGCTTCTGTTCCTGCG
GTAATATCAAGTGGAAATTCCGCCCCAACATATCCTTTCGGCTTATTAATAGTAAATTCG
GATGCATTACAAAGAACATTTAACTCTTCTACTTTAGGTTTAGATTGAGCATATTGGAAA
GAAGC
>OmpA_specimen56 
TGCCACTCATGGTAATCAATAGAGGCATCTTTAGTGCCCGTCGCTGCATCAGTTCCTGCT
ATGAGTGCAAGAGGGAATTCTTGCCCTACATATCCTTTAGGCTTATTGATAGTAAACTCA
GCTGCGTTACAGAGAACGTTTAATTCTTCGACTTTAGGTTTAGATTGAGCGTATTGGAAA
GAAGC
>OmpA_specimen57 
TGCCACTCATGGTAATCAATAGAGGCATCTTTAGTGCCCGTCGCTGCATCAGTTCCTGCT
ATGAGTGCAAGAGGGAATTCTTGCCCTACATATCCTTTAGGCTTATTGATAGTAAACTCA
GCTGCGTTACAGAGAACGTTTAATTCTTCGACTTTAGGTTTAGATTGAGCGTATTGGAAA
GAAGC
>OmpA_specimen58
TGCCATTCATGGTAATCAATAGAGGCATCCTTAGTTCCTGTCGCAGCATCTGTTCCTGCT
GTAAGATCAAGAGGAAACTCCTTACCTACATACCCTTTAGGTTTATTAATAGTAAACTCT
GCTGCATTGCAGAGAACGTTTAATTCTTCTACTTTAGGTTTAGATTGAGCATATTGGAAT
GAAGC
>OmpA_specimen62 
TGCCACTCATGGTAGTCAATAGAGGCATCCTTAGTCCCTGTCGCAGCTTCTGTTCCTGCG
GTAATATCAAGTGGAAATTCCACCCCAACATATCCTTTCGGCTTATTAATAGTAAATTCG
GATGCATTACAAAGAACATTTAACTCTTCTACTTTAGGTTTAGATTGAGCATATTGGAAA
GAAGC
>OmpA_specimen66
TGCCACTCATGGTAATCAATAGAGGCATCTTTAGTGCCCGTCGCTGCATCAGTTCCTGCT
ATGAGTGCAAGAGGGAATTCTTGCCCTACATATCCTTTAGGCTTATTGATAGTAAACTCA
GCTGCGTTACAGAGAACGTTTAATTCTTCGACTTTAGGTTTAGATTGAGCGTATTGGAAA
GAAGC
>OmpA_specimen68 
TGCCACTCATGGTAATCAATAGAGGCATCTTTAGTGCCCGTCGCTGCATCAGTTCCTGCT
ATGAGTGCAAGAGGGAATTCTTGCCCTACATATCCTTTAGGCTTATTGATAGTAAACTCA
GCTGCGTTACAGAGAACGTTTAATTCTTCGACTTTAGGTTTAGATTGAGCGTATTGGAAA
GAAGC
>OmpA_specimen69
TGCCACTCATGGTAGTCAATAGAGGCATCCTTAGTCCCTGTCGCAGCTTCTGTTCCTGCG
GTAATATCAAGTGGAAATTCCGCCCCAACATATCCTTTCGGCTTATTAATAGTAAATTCG
GATGCATTACAAAGAACATTTAACTCTTCTACTTTAGGTTTAGATTGAGCATATTGGAAA
GAAGC
>OmpA_specimen71
TGCCACTCATGATAGTCAATAGAGGCATCCTTAGTCCCTGTCGCAGCTTCTGTTCCTGCG
GTAATATCAAGTGGAAATTCCGCCCCAACATATCCTTTCGGCTTATTAATAGTAAATTCG
GATGCATTACAAAGAACATTCAATTCTTCTACTTTAGGTTTAGATTGAGCATATTGGAAA
GAAGC
>OmpA_specimen73
TGCCACTCATGGTAGTCAATAGAGGCATCCTTAGTCCCTGTCGCAGCTTCTGTTCCTGCG
GTAATATCAAGTGGAAATTCCACCCCAACATATCCTTTCGGCTTATTAATAGTAAATTCG
GATGCATTACAAAGAACATTTAACTCTTCTACTTTAGGTTTAGATTGAGCATATTGGAAA
GAAGC
>OmpA_specimen76 
TGCCACTCATGGTAATCAATAGAGGCATCTTTAGTGCCCGTCGCTGCATCAGTTCCTGCT
ATGAGTGCAAGAGGGAATTCTTGCCCTACATATCCTTTAGGCTTATTGATAGTAAACTCA
GCTGCGTTACAGAGAACGTTTAATTCTTCGACTTTAGGTTTAGATTGAGCGTATTGGAAA
GAAGC
>OmpA_specimen77 
TGCCACTCATGGTAATCAATAGAGGCATCTTTAGTGCCCGTCGCTGCATCAGTTCCTGCT
ATGAGTGCAAGAGGGAATTCTTGCCCTACATATCCTTTAGGCTTATTGATAGTAAACTCA
GCTGCGTTACAGAGAACGTTTAATTCTTCGACTTTAGGTTTAGATTGAGCGTATTGGAAA
GAAGC
>OmpA_specimen78 
TGCCACTCATGGTAATCAATAGAGGCATCTTTAGTGCCCGTCGCTGCATCAGTTCCTGCT
ATGAGTGCAAGAGGGAATTCTTGCCCTACATATCCTTTAGGCTTATTGATAGTAAACTCA
GCTGCGTTACAGAGAACGTTTAATTCTTCGACTTTAGGTTTAGATTGAGCGTATTGGAAA
GAAGC
>OmpA_specimen83 
TGCCATTCATGGTAATCAATAGAGGCATCCTTAGTTCCTGTCGCAGCATCTGTTCCTGCT
GTAAGATCAAGAGGAAACTCCTTACCTACATACCCTTTAGGTTTATTAATAGTAAACTCT
GCTGCATTGCAGAGAACGTTTAATTCTTCTACTTTAGGTTTAGATTGAGCATATTGGAAT
GAAGC
>OmpA_specimen84 
TGCCATTCATGGTAATCAATAGAGGCATCCTTAGTTCCTGTCGCAGCATCTGTTCCTGCT
GTAAGATCAAGAGGAAACTCCTTACCTACATACCCTTTAGGTTTATTAATAGTAAACTCT
GCTGCATTGCAGAGAACGTTTAATTCTTCTACTTTAGGTTTAGATTGAGCATATTGGAAA
GAAGC
>OmpA_specimen85
TGCCACTCATGGTAATCAATAGAGGCATCTTTAGTGCCCGTCGCTGCATCTGTTCCTGCT
GTAAGATCAAGAGGAAACTCCTTACCTACATACCCTTTAGGTTTATTAATAGTAAACTCT
GCTGCGTTACAGAGAACGTTTAATTCTTCGATTTTAGGTTTAGATTGAGCATATTGGAAA
GAAGC
>OmpA_specimen88
TGCCACTCATGGTAATCAATAGAGGCATCTTTAGTGCCCGTCGCTGCATCAGTTCCTGCT
GTGAGTGCAAGAGGGAATTCTTGCCCTACATATCCTTTAGGCTTATTGATAGTAAACTCA
GCTGCGTTACAGAGAACGTTTAATTCTTCGACTTTAGGTTTAGATTGAGCGTATTGGAAA
GAAGC
>OmpA_specimen89
TGCCACTCATGGTAATCAATAGAGGCATCTTTAGTGCCCGTCGCTGCATCTGTTCCTGCT
GTAAGATCAAGAGGAAACTCCTTACCTACATACCCTTTAGGTTTATTAATAGTAAACTCT
GCTGCGTTACAGAGAACGTTTAATTCTTCGATTTTAGGTTTAGATTGAGCATATTGGAAA
GAAGC
>OmpA_specimen90 
TGCCACTCATGGTAATCAATAGAGGCATCTTTAGTGCCCGTCGCTGCATCAGTTCCTGCT
ATGAGTGCAAGAGGGAATTCTTGCCCTACATATCCTTTAGGCTTATTGATAGTAAACTCA
GCTGCGTTACAGAGAACGTTTAATTCTTCGACTTTAGGTTTAGATTGAGCGTATTGGAAA
GAAGC
>OmpA_specimen92 
TGCCACTCATGATAGTCAATAGAGGCATCCTTAGTCCCTGTCGCAGCTTCTGTTCCTGCG
GTAATATCAAGTGGAAATTCCGCCCCAACATATCCTTTCGGCTTATTAATAGTAAATTCG
GATGCATTACAAAGAACATTCAATTCTTCTACTTTAGGTTTAGATTGAGCATATTGGAAA
GAAGC
>OmpA_specimen94 
TGCCACTCATGGTAATCAATAGAGGCATCTTTAGTGCCCGTCGCTGCATCTGTTCCTGCT
GTAAGATCAAGAGGAAACTCCTTACCTACATACCCTTTAGGTTTATTAATAGTAAACTCT
GCTGCGTTACAGAGAACGTTTAATTCTTCGATTTTAGGTTTAGATTGAGCATATTGGAAA
GAAGC
>OmpA_specimen95 
TGCCACTCATGGTAATCAATAGAGGCATCTTTAGTGCCCGTCGCTGCATCAGTTCCTGCT
ATGAGTGCAAGAGGGAATTCTTGCCCTACATATCCTTTAGGCTTATTGATAGTAAACTCA
GCTGCGTTACAGAGAACGTTTAATTCTTCGACTTTAGGTTTAGATTGAGCGTATTGGAAA
GAAGC
>OmpA_specimen96
TGCCACTCATGATAGTCAATAGAGGCATCCTTAGTCCCTGTCGCAGCTTCTGTTCCTGCG
GTAATATCAAGTGGAAATTCCGCCCCAACATATCCTTTCGGCTTATTAATAGTAAATTCG
GATGCATTACAAAGAACATTCAATTCTTCTACTTTAGGTTTAGATTGAGCATATTGGAAA
GAAGC
>OmpA_specimen97 
TGCCACTCATGGTAATCAATAGAGGCATCTTTAGTGCCCGTCGCTGCATCTGTTCCTGCT
GTAAGATCAAGAGGAAACTCCTTACCTACATACCCTTTAGGTTTATTAATAGTAAACTCT
GCTGCGTTACAGAGAACGTTTAATTCTTCGATTTTAGGTTTAGATTGAGCATATTGGAAA
GAAGC
>OmpA_specimen98 
TGCCACTCATGGTAATCAATAGAGGCATCTTTAGTGCCCGTCGCTGCATCAGTTCCTGCT
ATGAGTGCAAGAGGGAATTCTTGCCCTACATATCCTTTAGGCTTATTGATAGTAAACTCA
GCTGCGTTACAGAGAACGTTTAATTCTTCGACTTTAGGTTTAGATTGAGCGTATTGGAAA
GAAGC
>OmpA_specimen100
TGCCACTCATGGTAATCAATAGAGGCATCTTTAGTGCCCGTCGCTGCATCTGTTCCTGCT
GTAAGATCAAGAGGAAACTCCTTACCTACATACCCTTTAGGTTTATTAATAGTAAACTCT
GCTGCGTTACAGAGAACGTTTAATTCTTCGATTTTAGGTTTAGATTGAGCATATTGGAAA
GAAGC
>OmpA_specimen101 
TGCCACTCATGATAGTCAATAGAGGCATCCTTAGTCCCTGTCGCAGCTTCTGTTCCTGCG
GTAATATCAAGTGGAAATTCCGCCCCAACATATCCTTTCGGCTTATTAATAGTAAATTCG
GATGCATTACAAAGAACATTCAATTCTTCTACTTTAGGTTTAGATTGAGCATATTGGAAA
GAAGC
>OmpA_specimen103
TGCCACTCATGGTAATCAATAGAGGCATCTTTAGTGCCCGTCGCTGCATCTGTTCCTGCT
GTAAGATCAAGAGGAAACTCCTTACCTACATACCCTTTAGGTTTATTAATAGTAAACTCT
GCTGCGTTACAGAGAACGTTTAATTCTTCGATTTTAGGTTTAGATTGAGCATATTGGAAA
GAAGC
>OmpA_specimen104
TGCCACTCATGGTAATCAATAGAGGCATCTTTAGTGCCCGTCGCTGCATCTGTTCCTGCT
GTAAGATCAAGAGGAAACTCCTTACCTACATACCCTTTAGGTTTATTAATAGTAAACTCT
GCTGCGTTACAGAGAACGTTTAATTCTTCGATTTTAGGTTTAGATTGAGCATATTGGAAA
GAAGC
>OmpA_specimen106 
TGCCACTCATGGTAATCAATAGAGGCATCTTTAGTGCCCGTCGCTGCATCAGTTCCTGCT
ATGAGTGCAAGAGGGAATTCTTGCCCTACATATCCTTTAGGCTTATTGATAGTAAACTCA
GCTGCGTTACAGAGAACGTTTAATTCTTCGACTTTAGGTTTAGATTGAGCGTATTGGAAA
GAAGC
>OmpA_specimen109
TGCCACTCATGGTAATCAATAGAGGCATCTTTAGTGCCCGTCGCTGCATCTGTTCCTGCT
GTAAGATCAAGAGGAAACTCCTTACCTACATACCCTTTAGGTTTATTAATAGTAAACTCT
GCTGCGTTACAGAGAACGTTTAATTCTTCGATTTTAGGTTTAGATTGAGCATATTGGAAA
GAAGC
