# Supplementary material for: CtGEM typing: Discrimination of Chlamydia trachomatis ocular and urogenital strains and major evolutionary lineages by high resolution melting analysis of two amplified DNA fragments
Source: PLoS One. 2018 Apr 10;13(4):e0195454. doi: 10.1371/journal.pone.0195454 (PMC5892870; doi:10.1371/journal.pone.0195454)
Supplement: S5 File — Genotypes inferred from HRMA, and HRMA raw data. (XLSX) [file pone.0195454.s005.xlsx]

## Sheet: Specimen results
Sample	Rg1 haplotype inferred from Sanger sequencing	Rg1 haplotype inferred from HRMA	ompA genotype inferred from Sanger sequencing	OmpA genotype inferrred from HRMA	CtGEM type
1	GT	GT	F	BF	10
2	Fail	Fail	Fail	Fail	Fail
3	Fail	Fail	Fail	Fail	Fail
4	Fail	Fail	Fail	Fail	Fail
5	Fail	Fail	Fail	Fail	Fail
6	Fail	Fail	Fail	Fail	Fail
7	Fail	Fail	Fail	Fail	Fail
8	GA	GA	G	G	8
9	GA	GA	Ja	CHIaJJaK	3
10	Fail	Fail	Fail	Fail	Fail
11	Fail	GT	Fail	Fail	Fail
12	GT	GT	E	E	15
13	GA	GA	G	G	8
14	Fail	Fail	Fail	Fail	Fail
15	Fail	Fail	Fail	Fail	Fail
16	GA	GA	E	E	7
17	GA	GA	D	BaD	1
18	Fail	Fail	Fail	Fail	Fail
19	GT	GT	F	BF	10
20	GA	GA	D	BaD	1
21	Fail	Fail	Fail	Fail	Fail
22	Fail	Fail	Fail	Fail	Fail
23	Fail	Fail	Fail	Fail	Fail
24	GT	Fail	E	E	Fail
25	Fail	GT	Fail	BF	10
26	GT	GT	E	E	15
27	GA	GA	H/Ia/J	CHIaJJaK	3
28	GT	GT	E	E	15
29	GA	GA	H/Ia/J	CHIaJJaK	3
30	Fail	Fail	Fail	Fail	Fail
31	Fail	Fail	Fail	Fail	Fail
32	Fail	Fail	Fail	Fail	Fail
33	Fail	AT	Fail	Fail	Fail
34	Fail	Fail	Fail	Fail	Fail
35	Fail	Fail	Fail	Fail	Fail
36	Fail	Fail	Fail	Fail	Fail
37	GT	GT	E	E	15
38	Fail	GA	Fail	BaD	1
39	Fail	Fail	Fail	Fail	Fail
40	Fail	Fail	Fail	Fail	Fail
41	Fail	Fail	Fail	Fail	Fail
42	Fail	GA	Fail	G	8
43	GA	GA	D	BaD	1
44	Fail	Fail	Fail	Fail	Fail
45	Fail	Fail	Fail	Fail	Fail
46	Fail	Fail	Fail	Fail	Fail
47	Fail	Fail	Fail	Fail	Fail
48	Fail	Fail	Fail	Fail	Fail
49	Fail	GT	Fail	Fail	Fail
50	Fail	Fail	Fail	Fail	Fail
51	Fail	Fail	Fail	E	Fail
52	Fail	Fail	Fail	Fail	Fail
53	GA	GA	H/Ia/J	CHIaJJaK	3
54	GA	GA	H/Ia/J	CHIaJJaK	3
55	Fail	Fail	Fail	Fail	Fail
56	GT	GT	E	E	15
57	GT	Fail	E	E	Fail
58	GA	GA	D	BaD	1
59	Fail	GA	Fail	Fail	Fail
60	Fail	Fail	Fail	Fail	Fail
61	Fail	Fail	Fail	Fail	Fail
62	GA	GA	K	CHIaJJaK	3
63	Fail	Fail	Fail	Fail	Fail
64	Fail	Fail	Fail	Fail	Fail
65	Fail	Fail	Fail	Fail	Fail
66	GT	Fail	E	E	Fail
67	Fail	Fail	Fail	Fail	Fail
68	GT	GT	E	E	15
69	GA	GA	H/Ia/J	CHIaJJaK	3
70	Fail	GT	Fail	Fail	Fail
71	GA	GA	Ja	CHIaJJaK	3
72	Fail	Fail	Fail	Fail	Fail
73	GA	GA	K	CHIaJJaK	3
74	Fail	GT	Fail	Fail	Fail
75	Fail	GA	Fail	BaD	1
76	GT	Fail	E	Fail	Fail
77	GT	GT	E	E	15
78	GT	GT	E	E	15
79	Fail	GT	Fail	Fail	Fail
80	Fail	Fail	Fail	Fail	Fail
81	Fail	GT	Fail	BaD	9
82	Fail	Fail	Fail	E	Fail
83	GA	GA	D	BaD	1
84	AT	AT	D	BaD	17
85	AT	AT	F	BF	18
86	Fail	AT	Fail	Fail	Fail
87	Fail	GA	Fail	Fail	Fail
88	GA	GA	G	G	8
89	AT	AT	F	BF	18
90	GT	Fail	E	E	Fail
91	Fail	GT	Fail	Fail	Fail
92	GA	GA	Ja	CHIaJJaK	3
93	Fail	AT	Fail	CHIaJJaK	19
94	AT	AT	F	BF	18
95	AT	AT	E	E	23
96	GT	GT	Ja	CHIaJJaK	11
97	AT	AT	F	BF	18
98	GT	Fail	E	E	Fail
99	Fail	GT	Fail	E	15
100	AT	AT	F	BF	18
101	GA	GA	Ja	CHIaJJaK	3
102	Fail	Fail	Fail	E	Fail
103	AT	AT	F	BF	18
104	AT	AT	F	BF	18
105	Fail	GA	Fail	E	7
106	GT	GT	E	E	15
107	Fail	Fail	Fail	E	Fail
108	Fail	Fail	Fail	Fail	Fail
109	AT	AT	F	BF	18
110	Fail	GA	Fail	CHIaJJaK	3
111	Fail	GA	Fail	BaD	1
112	Fail	Fail	Fail	Fail	Fail
113	Fail	Fail	Fail	Fail	Fail

## Sheet: ompA HRM raw data
Temp (oC)	Specimen 1	Specimen 8	Specimen 9	Specimen 12	Specimen 13	Specimen 16	Specimen 17	Specimen 19	Specimen 20	Specimen 24	Specimen 25	Specimen 26	Specimen 27	Specimen 28	Specimen 29	Specimen 37	Specimen 38	Specimen 42	Specimen 43	Specimen 51	Specimen 53	Specimen 54	Specimen 56	Specimen 57	Specimen 58	Specimen 62	Specimen 66	Specimen 68	Specimen 69	Specimen 71	Specimen 73	Specimen 75	Specimen 77	Specimen 78	Specimen 81	Specimen 82	Specimen 83	Specimen 84	Specimen 85	Specimen 88	Specimen 89	Specimen 90	Specimen 92	Specimen 93	Specimen 94	Specimen 95	Specimen 96	Specimen 97	Specimen 98
73	98.6199	98.5473	98.6567	98.4691	98.1902	98.3726	98.4641	98.5573	99.2843	98.3749	98.8904	98.3164	98.7006	98.4832	98.6863	98.0336	98.3828	98.167	98.5327	98.3898	98.7575	98.687	98.654	98.3442	98.4811	98.7771	98.4914	98.4845	98.4629	99.5676	99.346	98.1795	98.3524	98.267	98.4388	98.5148	97.9287	99.3502	97.825	98.5406	98.6244	98.2964	98.3494	98.6791	99.1338	98.3416	98.597	98.5371	98.0027
73.1	98.0255	97.9198	98.0886	97.9039	97.6422	97.8257	97.9177	97.9806	98.4998	97.7983	98.2255	97.8003	98.0447	97.8525	98.0958	97.5722	97.8329	97.6047	97.8585	97.8062	98.1597	98.0525	98.0432	97.7642	97.864	98.055	97.8274	97.8145	97.9366	98.6951	98.5761	97.6407	97.7073	97.7305	97.8169	97.8659	97.4464	98.5257	97.3822	97.8604	97.964	97.6872	97.7402	98.0119	98.4247	97.7625	98.0319	97.9055	97.5517
73.2	97.431	97.2923	97.5205	97.3386	97.0942	97.2788	97.3714	97.4039	97.7152	97.2218	97.5605	97.2841	97.3887	97.2217	97.5052	97.1108	97.283	97.0424	97.1844	97.2226	97.5618	97.4179	97.4324	97.1843	97.247	97.3328	97.1634	97.1445	97.4104	97.8226	97.8063	97.1019	97.0622	97.1939	97.195	97.217	96.9642	97.7011	96.9394	97.1801	97.3037	97.078	97.131	97.3447	97.7155	97.1834	97.4667	97.2738	97.1007
73.3	96.8448	96.6568	96.8576	96.7838	96.5126	96.6193	96.7954	96.7644	97.0044	96.6475	96.8322	96.6997	96.7724	96.5545	96.8132	96.5767	96.7244	96.5431	96.5796	96.6196	96.9074	96.7584	96.7834	96.635	96.5725	96.6514	96.6022	96.5778	96.8145	97.1054	97.0663	96.6073	96.551	96.6497	96.6329	96.67	96.4661	96.9437	96.4364	96.6053	96.7715	96.6164	96.5409	96.6957	97.1018	96.6224	96.8656	96.6424	96.6005
73.4	96.1954	96.1141	96.2583	96.1512	96.0089	96.0616	96.2108	96.2041	96.2526	96.1371	96.1563	96.1323	96.2019	96.0179	96.2184	96.0355	96.1094	96.0626	96.03	96.0363	96.3425	96.1725	96.1677	96.0757	95.9897	96.0585	96.0807	96.088	96.2538	96.389	96.4008	96.1415	96.0639	96.1567	96.0994	96.1319	96.0906	96.1335	95.9968	96.0984	96.1978	96.1469	96.0747	96.1055	96.4203	96.0571	96.2744	96.0896	96.1661
73.5	95.5664	95.514	95.601	95.5191	95.5921	95.566	95.5786	95.5779	95.5434	95.5966	95.579	95.5792	95.5726	95.5474	95.5683	95.5131	95.5385	95.6082	95.5123	95.4665	95.6592	95.61	95.5104	95.5233	95.4194	95.5144	95.6295	95.5826	95.6372	95.6477	95.6185	95.6367	95.5609	95.5062	95.567	95.5253	95.6153	95.4405	95.5799	95.5192	95.6583	95.5892	95.5441	95.544	95.6838	95.5149	95.6087	95.5089	95.6321
73.6	94.8967	94.9872	94.9921	94.9565	95.0732	95.0453	95.013	94.9048	94.7922	95.004	94.9521	94.9883	94.9924	95.0745	94.9533	95.0613	94.9836	95.0905	95.0043	94.989	95.018	95.0136	94.9586	94.9938	94.962	94.9809	95.068	95.062	95.0123	94.8563	94.8426	95.1408	95.0564	94.938	95.0397	94.9544	95.13	94.7467	95.1555	94.9948	95.0252	95.0033	95.0689	94.9236	94.8733	94.9899	94.9964	94.9652	95.1893
73.7	94.3948	94.391	94.3347	94.3665	94.5567	94.5555	94.3945	94.3398	94.0561	94.4291	94.2949	94.4174	94.3159	94.5325	94.3179	94.593	94.4876	94.5914	94.5106	94.5342	94.251	94.3786	94.3155	94.4597	94.5095	94.4136	94.4588	94.4561	94.3751	93.9596	93.9943	94.5508	94.498	94.3996	94.437	94.3657	94.5915	94.0871	94.7498	94.3656	94.327	94.4237	94.4729	94.3219	94.0454	94.4615	94.358	94.4621	94.6355
73.8	93.717	93.8809	93.6358	93.8248	94.0201	93.9502	93.7677	93.8063	93.3621	93.8655	93.5844	93.8974	93.7502	93.9765	93.6769	94.0786	93.9386	94.1087	93.9335	94.0432	93.5807	93.7476	93.7593	93.9741	93.9752	93.7861	93.8575	93.9555	93.7468	93.1686	93.2408	94.0102	94.026	93.9714	93.9518	93.9046	94.1742	93.4354	94.288	93.9253	93.727	93.9451	93.9552	93.7284	93.2543	93.9799	93.6933	93.8644	94.0771
73.9	93.1072	93.3115	92.9777	93.234	93.5912	93.3512	93.1518	93.2252	92.7143	93.3895	92.9202	93.3971	93.0773	93.3667	93.0245	93.6323	93.34	93.5755	93.3574	93.46	92.7948	93.0675	93.135	93.461	93.4341	93.2054	93.3524	93.4105	93.1166	92.3742	92.476	93.4384	93.5134	93.4917	93.3623	93.358	93.7475	92.7616	93.811	93.3698	93.1369	93.4899	93.4987	93.2563	92.571	93.4875	92.9993	93.3176	93.4654
74	92.5003	92.7626	92.2874	92.7655	93.1537	92.7445	92.6116	92.5883	91.9427	92.8577	92.2946	92.8946	92.465	92.8156	92.4004	93.1448	92.7909	93.0602	92.8031	92.8424	92.0776	92.4423	92.6703	92.9905	92.8356	92.5394	92.811	92.7734	92.5503	91.4788	91.7301	92.8972	92.9787	92.8715	92.8062	92.7435	93.2546	92.0317	93.1781	92.8439	92.5726	92.8882	93.1141	92.6234	91.7884	92.9263	92.3315	92.6279	92.774
74.1	91.9326	92.1473	91.8205	92.2965	92.5856	92.1716	92.0501	91.991	91.1601	92.2905	91.6554	92.272	91.7208	92.1912	91.7137	92.6139	92.2302	92.5407	92.2236	92.2404	91.2654	91.722	92.0764	92.4245	92.2771	91.9293	92.3183	92.1618	91.9415	90.5758	90.9393	92.2723	92.4238	92.1983	92.2424	92.0937	92.7084	91.2768	92.5648	92.1748	91.919	92.2738	92.8009	92.0632	90.9778	92.3351	91.698	92.1401	92.1375
74.2	91.3247	91.5312	91.2197	91.7711	91.9449	91.6522	91.4513	91.4272	90.3788	91.6849	91.0215	91.6701	91.0077	91.6338	91.0242	91.991	91.7312	92.0622	91.5887	91.6764	90.5452	91.0672	91.2543	91.8887	91.6997	91.1308	91.6654	91.5762	91.3812	89.5015	90.1529	91.6528	91.849	91.6182	91.6284	91.4919	92.1616	90.4655	91.8964	91.5609	91.1759	91.5458	92.3462	91.3537	90.1073	91.6702	91.0589	91.4594	91.5022
74.3	90.6818	90.9803	90.6442	91.2736	91.265	91.1102	90.8554	90.8403	89.7082	91.163	90.4223	91.0919	90.3741	91.1434	90.2801	91.5173	91.1509	91.6251	90.9844	91.0813	89.8335	90.3893	90.5413	91.3106	91.1874	90.404	91.1794	91.0574	90.7282	88.4391	89.3672	91.0398	91.3607	91.0427	91.0665	90.9939	91.638	89.7327	91.4183	90.9685	90.553	90.9343	91.7776	90.7733	89.3361	91.1429	90.3954	90.9088	90.9568
74.4	90.068	90.4069	89.9037	90.6391	90.6878	90.527	90.2395	90.219	88.9922	90.6764	89.7871	90.525	89.7483	90.6296	89.5384	91.0297	90.5296	91.1837	90.4083	90.5846	89.0657	89.7488	89.9177	90.7289	90.6663	89.6637	90.5575	90.5263	90.0717	87.4055	88.5659	90.442	90.8008	90.5052	90.4014	90.4412	91.0765	88.9566	90.8859	90.4455	89.8609	90.3272	91.1387	90.0111	88.5503	90.5435	89.69	90.2174	90.3909
74.5	89.4025	89.9308	89.1803	90.0294	90.0886	89.8931	89.6012	89.594	88.2297	90.1491	89.1193	89.9801	89.056	90.0789	88.7706	90.5906	89.9439	90.7362	89.826	90.0262	88.2039	89.0384	89.4759	90.1169	90.1362	88.8818	90.0814	89.9362	89.3199	86.4047	87.7704	89.854	90.2877	89.8995	89.8594	89.906	90.444	88.2754	90.3968	89.9024	89.3065	89.8327	90.4685	89.3983	87.7071	90.04	88.9028	89.6095	89.8005
74.6	88.6962	89.2769	88.4501	89.3298	89.5307	89.2847	88.9172	88.9175	87.409	89.5333	88.4318	89.3522	88.3071	89.4299	87.9531	90.0147	89.2994	90.2776	89.2329	89.4488	87.3485	88.2763	88.7744	89.4571	89.5492	88.1505	89.5195	89.3955	88.5816	85.4249	86.8909	89.2656	89.8658	89.3839	89.2635	89.34	89.8132	87.5895	89.7721	89.4153	88.6587	89.3502	89.7637	88.7903	86.9237	89.516	88.1379	88.9952	89.3066
74.7	88.0279	88.7339	87.7122	88.8519	88.9762	88.7275	88.2559	88.3132	86.6148	88.9719	87.7848	88.7838	87.5325	88.896	87.1436	89.486	88.7257	89.8079	88.618	88.8618	86.4355	87.4718	88.0575	88.8768	89.058	87.3496	88.981	88.8464	87.8864	84.3034	86.0303	88.67	89.4622	88.8978	88.677	88.7716	89.1371	86.8775	89.1938	88.8719	88.0549	88.8058	89.0194	88.2586	86.1551	89.0188	87.3717	88.3851	88.7695
74.8	87.4203	88.1277	87.0233	88.3835	88.4575	88.2222	87.6622	87.7115	85.7808	88.4118	87.1606	88.224	86.7606	88.4391	86.2839	88.8749	87.9918	89.392	88.0173	88.2991	85.5393	86.6749	87.4374	88.2931	88.5311	86.5547	88.3758	88.2808	87.1977	83.0858	85.0859	88.0526	89.0079	88.3318	88.0348	88.2469	88.5132	86.1112	88.6411	88.379	87.4489	88.2181	88.1973	87.5327	85.326	88.4802	86.6062	87.788	88.2732
74.9	86.8281	87.6116	86.2971	87.9769	87.9392	87.6299	87.032	87.1427	84.9314	87.9246	86.4895	87.7128	85.8172	87.9199	85.377	88.3238	87.3547	88.9405	87.3657	87.8059	84.5162	85.8371	86.8254	87.7523	88.0359	85.6688	87.7438	87.6752	86.448	81.7759	84.0907	87.4335	88.4457	87.7792	87.4032	87.6905	87.8564	85.2965	88.0004	87.8424	86.8187	87.6673	87.3622	86.8634	84.4626	87.9298	85.7349	87.156	87.6998
75	86.1925	87.0635	85.4411	87.3713	87.3419	87.0441	86.3553	86.445	84.1058	87.3291	85.8452	87.1798	84.8835	87.405	84.3382	87.7948	86.7059	88.4884	86.6988	87.2356	83.4659	84.9698	86.2572	87.1486	87.3992	84.7104	87.1829	87.0791	85.5554	80.3623	82.9835	86.7709	87.9496	87.1508	86.7589	87.144	87.2302	84.4444	87.2927	87.226	86.1038	87.0814	86.4022	86.1285	83.6113	87.4003	84.8162	86.599	87.1391
75.1	85.5264	86.5211	84.4449	86.8344	86.8199	86.52	85.6877	85.8141	83.2917	86.7762	85.2391	86.6631	83.9285	86.8121	83.2817	87.2923	86.0932	88.073	86.0604	86.6933	82.2979	84.053	85.7323	86.532	86.734	83.752	86.5897	86.5125	84.6602	78.9669	81.7991	86.074	87.4715	86.6049	86.07	86.5817	86.5624	83.6272	86.579	86.6276	85.2871	86.4728	85.5629	85.3363	82.8001	86.8478	83.8765	86.1074	86.5588
75.2	84.805	85.9959	83.3475	86.2045	86.2891	86.0701	84.9807	85.1429	82.4107	86.1838	84.6696	86.1316	82.9314	86.2744	82.1014	86.807	85.3787	87.5579	85.3839	86.1236	81.0468	83.08	85.2427	85.9378	85.9245	82.5791	86.0112	85.9497	83.6946	77.4753	80.5295	85.3591	87.0407	86.0173	85.3739	86.0215	85.8962	82.7956	85.9585	86.0117	84.5121	85.846	84.3821	83.9755	81.9023	86.3072	82.8913	85.5974	86.0028
75.3	84.0178	85.3736	82.1868	85.5873	85.7564	85.5351	84.3167	84.4385	81.4121	85.6397	84.0592	85.5971	81.841	85.7371	80.9632	86.2894	84.6437	86.9752	84.7443	85.5807	79.7204	81.9888	84.7662	85.3694	85.083	81.4121	85.4441	85.3158	82.6359	75.9499	79.1466	84.66	86.5967	85.4474	84.6465	85.4681	85.2038	81.9289	85.2611	85.4712	83.7642	85.2813	83.2085	82.6659	80.9552	85.6916	81.8333	84.9286	85.4266
75.4	83.2302	84.7607	81.0084	84.9858	85.1536	84.9411	83.5329	83.6856	80.4245	85.0624	83.3691	85.0067	80.6808	85.2201	79.7511	85.7907	83.8814	86.328	84.0445	85.0201	78.4148	80.9121	84.2183	84.774	84.291	80.1996	84.8796	84.7784	81.4824	74.339	77.7607	83.9997	86.2149	84.894	84.0154	84.9136	84.5565	81.0081	84.5097	84.9568	83.0818	84.8038	81.8444	81.4762	79.968	85.1342	80.7227	84.1201	84.8697
75.5	82.3879	84.0484	79.7171	84.4951	84.5548	84.2794	82.7778	82.8974	79.4452	84.4541	82.6588	84.3847	79.4979	84.6223	78.5036	85.2809	83.1078	85.7147	83.3565	84.4292	77.0415	79.7215	83.6984	84.1682	83.6071	78.9261	84.3622	84.2232	80.2359	72.7551	76.3594	83.2773	85.7816	84.3458	83.3298	84.3551	83.7801	80.0469	83.6673	84.4131	82.3005	84.2891	80.6096	80.6681	78.9563	84.5001	79.5363	83.2494	84.2318
75.6	81.5895	83.4565	78.4118	84.0017	83.9434	83.6834	81.9373	82.2098	78.5015	83.8336	81.9806	83.7322	78.3045	83.99	77.1429	84.7498	82.3377	85.0928	82.6368	83.8145	75.6467	78.556	83.1895	83.4733	82.8549	77.7263	83.7343	83.6841	79.0676	71.0281	74.9451	82.5306	85.2553	83.7752	82.5991	83.7599	83.0536	79.0381	82.9159	83.8724	81.4565	83.718	79.2221	79.7883	77.9976	83.9233	78.2994	82.3166	83.615
75.7	80.7889	82.8485	77.0566	83.474	83.3366	83.1028	81.1623	81.4088	77.4928	83.2534	81.2975	83.1749	77.1267	83.3654	75.807	84.1818	81.5628	84.4214	81.808	83.2799	74.1859	77.376	82.6417	82.398	82.0761	76.4141	83.1065	83.0254	77.8201	69.2958	73.4088	81.7109	84.6025	83.208	81.7429	83.1348	82.2403	77.9366	82.0736	83.2198	80.5479	83.0438	77.7398	78.8465	76.9176	83.3097	77.0539	81.4024	82.9206
75.8	80.0339	82.2818	75.687	82.9244	82.7208	82.5396	80.336	80.6004	76.4362	82.6863	80.6154	82.6086	75.9875	82.8483	74.4665	83.5871	80.7847	83.7288	80.9848	82.7299	72.7122	76.3024	81.9865	81.3982	81.1515	75.2178	82.4173	82.3132	76.6434	67.4242	71.7684	80.9187	83.834	82.5951	80.8698	82.4701	81.4163	76.7361	81.3059	82.6002	79.5809	82.3514	76.264	77.7939	75.7957	82.6815	75.8529	80.3857	82.258
75.9	79.1983	81.6257	74.4149	82.3883	82.1248	81.9336	79.5057	79.7219	75.2316	82.0838	79.901	82.0895	74.8815	82.3004	73.1363	83.01	79.9147	83.1229	80.0867	82.1198	71.2364	75.2868	81.3544	80.4467	80.2749	73.9697	81.8595	81.6754	75.435	65.6954	70.2111	80.0455	83.1905	81.9775	79.9789	81.8725	80.5977	75.632	80.496	81.989	78.6837	81.6372	74.9258	76.7467	74.5567	82.0922	74.7129	79.437	81.6358
76	78.3523	81.0268	73.0399	81.7644	81.5204	81.2728	78.6307	78.8314	74.0114	81.4789	79.2076	81.4711	73.7988	81.7576	71.8834	82.4141	79.0516	82.5144	79.2606	81.4252	69.853	74.309	80.6582	79.9182	79.2821	72.904	81.2798	81.0941	74.2219	63.9472	68.7658	79.1449	82.6007	81.3294	79.1323	81.2203	79.7441	74.4928	79.7248	81.374	77.7395	80.9653	73.4725	75.7166	73.3952	81.5087	73.5493	78.4491	81.0605
76.1	77.3329	80.3811	71.802	81.1805	80.8321	80.5953	77.6543	77.9052	72.7098	80.8071	78.4716	80.7815	72.7045	81.1065	70.6745	81.7312	78.0913	81.8415	78.2328	80.7518	68.5117	73.3723	80.0553	79.2114	78.3011	71.8871	80.647	80.4489	73.0756	62.3341	67.4362	78.1512	82.0513	80.6638	78.1683	80.5686	78.876	73.3603	78.8032	80.7112	76.7225	80.3056	72.0976	74.7072	72.2167	80.8709	72.455	77.4427	80.4162
76.2	76.3261	79.7311	70.5289	80.5186	80.1476	79.9499	76.6613	76.965	71.4229	80.1852	77.7167	80.0164	71.7197	80.3885	69.5826	81.0724	77.0777	81.1658	77.1462	80.0827	67.3698	72.5195	79.3132	78.4252	77.2418	70.9286	79.8983	79.746	71.9848	60.7418	66.1374	77.1579	81.3511	80.0034	77.1792	79.8702	77.924	72.0068	77.7884	79.9528	75.553	79.6488	70.6911	73.662	70.9255	80.2029	71.3471	76.3373	79.713
76.3	75.2032	79.0276	69.3639	79.8724	79.4438	79.2903	75.5832	75.9784	70.0861	79.4865	76.9539	79.3347	70.7959	79.6795	68.5575	80.4043	76.03	80.4862	76.0365	79.4036	66.2681	71.7133	78.6539	77.5653	76.2082	70.0848	79.1488	78.9536	71.0389	59.2334	64.9093	76.1885	80.6446	79.309	76.1304	79.1347	76.8685	70.5718	76.7565	79.2716	74.393	78.9323	69.5403	72.6007	69.5687	79.5005	70.3089	75.0787	78.9755
76.4	74.1852	78.3522	68.3336	79.1414	78.7832	78.6246	74.5874	75.036	68.7643	78.802	76.1439	78.7036	70.0428	78.9826	67.6829	79.8497	75.0127	79.8579	74.9937	78.7694	65.3085	70.978	77.9332	76.8083	75.1487	69.2545	78.4389	78.2665	70.1894	57.837	63.8879	75.143	79.9371	78.6198	75.1215	78.4458	75.8581	69.1245	75.7953	78.556	73.2643	78.2211	68.454	71.6371	68.1364	78.8572	69.2691	73.8499	78.2776
76.5	73.1181	77.6865	67.3389	78.4295	78.0965	77.9183	73.5058	74.066	67.3203	78.145	75.3062	78.0879	69.2639	78.3431	66.8803	79.2191	73.9789	79.1399	73.8848	78.1543	64.3297	70.2848	76.9852	76.2037	74.0492	68.4477	77.7332	77.5257	69.353	56.5791	62.9339	74.088	79.2703	77.9408	74.075	77.7447	74.7503	67.7248	74.814	77.875	72.1878	77.5024	67.4592	70.6888	66.7149	78.0921	68.3166	72.6013	77.5715
76.6	72.1054	76.9569	66.4869	77.8128	77.3498	77.2425	72.4343	73.1341	65.8411	77.4797	74.501	77.3553	68.5618	77.6542	66.1442	78.5878	72.8094	78.4187	72.7158	77.4783	63.4084	69.6807	75.9887	75.5791	72.8997	67.6203	77.0529	76.8057	68.5997	55.4632	62.0751	72.9683	78.5763	77.2324	72.9523	77.0675	73.6573	66.3087	73.8802	77.1294	71.0239	76.8066	66.5809	69.7083	65.3086	77.3838	67.4861	71.3697	76.8602
76.7	71.0158	76.2073	65.6073	77.125	76.6354	76.5095	71.1897	72.0911	64.1543	76.7603	73.6797	76.5884	67.8511	76.9705	65.3932	77.8527	71.5994	77.655	71.4263	76.7404	62.4921	69.0898	74.9302	74.9058	71.6616	66.8461	76.4069	76.0646	67.7799	54.4522	61.2387	71.8696	77.8307	76.5441	71.7988	76.4346	72.4563	64.7442	72.8999	76.4468	69.8469	76.0509	65.6444	68.717	63.8925	76.6276	66.6845	70.128	76.1537
76.8	69.9111	75.4246	64.8302	76.4336	75.8464	75.7594	69.8758	71.099	62.3467	75.9933	72.8317	75.8228	67.1393	76.2679	64.673	77.1121	70.2336	76.9438	70.0776	75.9785	61.5782	68.4855	74.1396	74.1996	70.2987	66.0841	75.7667	75.3267	67.0993	53.5375	60.3926	70.6971	77.123	75.8459	70.5187	75.7355	71.3028	63.0813	71.9011	75.7557	68.6785	75.3541	64.7663	67.6851	62.5187	75.9855	65.9624	68.844	75.3933
76.9	68.6916	74.6449	64.1596	75.7077	75.1362	74.9679	68.3758	70.0853	60.4048	75.1705	71.8473	75.099	66.3803	75.4832	63.9156	76.2702	68.7649	76.228	68.5315	75.2297	60.6262	67.8275	73.3429	73.5362	68.7642	65.3009	75.0697	74.5285	66.4523	52.691	59.5416	69.423	76.3502	75.1008	69.1842	75.0377	70.0415	61.3343	70.7981	75.0555	67.4125	74.6082	63.9555	66.6388	61.0521	75.2885	65.2495	67.5777	74.6438
77	67.3881	73.85	63.4561	74.9914	74.3508	74.178	66.7786	69.0733	58.3322	74.4133	70.9384	74.329	65.6165	74.6751	63.1921	75.4555	67.0796	75.4896	66.858	74.4102	59.7408	67.1754	72.5197	72.8375	67.06	64.512	74.3011	73.7207	65.8525	51.8496	58.629	68.0162	75.6095	74.3761	67.6462	74.2117	68.6894	59.4853	69.6551	74.2658	66.1116	73.8845	63.3088	65.5244	59.5317	74.5646	64.5893	66.1769	73.8136
77.1	65.9764	73.0642	62.7777	74.3438	73.6475	73.3834	64.9753	67.9622	56.1397	73.639	69.262	73.5813	64.9417	73.8201	62.4705	74.6528	65.138	74.6616	64.8831	73.5938	58.8038	66.5366	71.6886	72.068	65.1655	63.6933	73.5204	72.9209	65.247	50.989	57.797	66.4171	74.8386	73.5687	65.8895	73.4962	67.0139	57.4174	68.5061	73.5109	64.6495	73.0516	62.7067	64.3454	57.8765	73.8248	63.9114	64.6919	72.9848
77.2	64.5581	72.2591	62.0678	73.5589	72.8658	72.6243	62.899	66.7765	53.5587	72.8912	67.7283	72.7808	64.2496	73.066	61.7352	73.8866	62.896	73.8217	62.6465	72.8317	57.8573	65.891	70.851	71.2356	62.8961	62.7698	72.7234	72.1274	64.5909	50.1122	56.8967	64.476	74.0572	72.8033	63.729	72.6863	65.0802	55.0122	67.2178	72.7107	63.1816	72.228	61.9347	63.0275	56.089	72.9862	63.2777	63.0564	72.1398
77.3	63.0028	71.4713	61.4397	72.8284	72.0656	71.877	60.2949	65.5931	50.5031	72.0989	65.9895	71.9635	63.4678	72.293	60.9959	73.0475	60.0919	73.007	59.917	72.0698	56.8386	65.1558	70.1656	70.3984	60.0582	61.7829	71.9231	71.2972	64.0075	49.3016	55.9455	62.133	73.2164	71.9553	61.1381	71.8696	62.6341	52.1339	65.8061	71.9369	61.4988	71.3536	61.2261	61.64	54.2382	72.1736	62.6361	61.2702	71.3084
77.4	61.4029	70.7497	60.779	72.0908	71.2295	71.0965	57.1296	64.2737	46.7928	71.3585	65.0527	71.1262	62.6323	71.5415	60.2763	72.2295	56.7041	72.2572	56.7004	71.2982	55.7887	64.4069	69.4835	69.6456	56.6415	60.6921	71.1138	70.4398	63.3085	48.5163	54.9046	59.2749	72.3151	71.1233	58.0114	70.9698	59.6349	48.7565	64.2638	71.1028	59.6849	70.5482	60.5115	60.1133	52.2554	71.3151	62.0167	59.3341	70.4951
77.5	59.5525	69.9449	60.1136	71.3089	70.4066	70.2089	53.2158	62.8766	42.3769	70.4874	63.9284	70.2727	61.7322	70.7025	59.4736	71.3358	52.4952	71.4483	52.6668	70.3972	54.6722	63.5064	68.8067	68.8438	52.4433	59.4429	70.2803	69.585	62.5962	47.7693	53.8419	55.8453	71.4293	70.2677	54.2193	70.1585	55.9558	44.6404	62.6235	70.2857	57.6499	69.7103	59.8652	58.5005	50.2258	70.4969	61.2729	57.2589	69.5602
77.6	57.5238	69.0972	59.4386	70.5462	69.5335	69.2939	48.548	61.4281	37.2189	69.68	62.914	69.4286	60.8779	69.8365	58.6457	70.4673	47.5311	70.6204	47.7391	69.5229	53.5468	62.5431	68.0174	68.0491	47.4484	58.1362	69.4347	68.7167	61.8625	46.9598	52.7135	51.7205	70.6427	69.491	49.7635	69.3621	51.6169	39.9032	60.8185	69.4991	55.46	68.8443	59.089	56.6162	47.959	69.6763	60.5896	54.9957	68.7316
77.7	55.1149	68.1706	58.7272	69.6938	68.6687	68.3943	43.1559	59.7909	31.5426	68.7791	61.8083	68.533	59.9291	68.9733	57.7202	69.5281	41.917	69.7614	42.1121	68.6205	52.4172	61.5167	67.1644	67.1459	41.6624	56.619	68.5756	67.8314	61.1534	46.1265	51.4722	47.0189	69.8292	68.6558	44.6464	68.4764	46.6346	34.5202	58.687	68.6649	52.9587	67.9648	58.2219	54.4958	45.4783	68.8412	59.8475	52.5136	67.7754
77.8	52.3758	67.3398	57.9545	68.8869	67.854	67.4692	37.3893	57.9891	25.7304	67.9508	60.7833	67.6157	58.9738	68.1362	56.7549	68.6266	36.111	68.9273	36.1048	67.7706	51.2706	60.5438	66.3008	66.2916	35.6306	54.9918	67.7202	66.9083	60.3934	45.2393	50.0217	41.7539	69.0103	67.7764	39.088	67.5505	41.0676	28.919	56.2775	67.8364	50.106	67.1132	57.3596	52.1024	42.649	68.0208	59.1372	49.6355	66.9021
77.9	49.2399	66.5414	57.1777	68.0274	66.9912	66.5135	31.6113	55.8707	20.3719	67.0164	59.7081	66.7184	57.9054	67.2645	55.7024	67.7129	30.4688	68.0952	30.0765	66.8117	50.0225	59.5096	65.458	65.373	29.7774	52.9426	66.8101	66.0269	59.5731	44.377	48.3557	36.1137	68.0736	66.8257	33.2897	66.6756	35.1825	23.3779	53.3472	66.9521	46.7738	66.2715	56.4683	49.3174	39.4269	67.1416	58.3386	46.3188	65.8812
78	45.7399	65.7313	56.3844	67.2108	66.2363	65.5187	26.3497	53.6665	15.9608	66.11	58.6699	65.8344	56.7432	66.3612	54.6139	66.7639	25.4514	67.2781	24.5955	65.8846	48.7335	58.4351	64.6014	64.4831	24.6274	50.6505	65.8963	65.1108	58.7802	43.4437	46.3319	30.5633	67.167	65.9187	27.7895	65.7746	29.4962	18.4537	50.0518	66.1218	43.0006	65.3701	55.6052	46.1363	35.7855	66.2566	57.5079	42.4746	64.9817
78.1	41.8609	64.9245	55.5365	66.3672	65.3768	64.6098	21.7957	51.0477	12.6677	65.1696	57.5887	64.9585	55.5279	65.4307	53.4235	65.7926	21.0619	66.4451	19.937	64.8954	47.4347	57.2643	63.6661	63.5727	20.3027	47.8678	64.9688	64.1894	57.9387	42.369	43.9512	25.4726	66.1854	64.9922	22.8751	64.8442	24.4823	14.5287	46.2576	65.2819	38.9057	64.4359	54.6381	42.5573	31.7866	65.291	56.5802	38.1314	64.006
78.2	37.6863	64.0301	54.5205	65.4865	64.5757	63.567	18.0509	48.1134	10.4313	64.2987	56.5017	64.0033	54.2335	64.4827	52.1136	64.7359	17.3945	65.6198	16.3588	63.9712	46.0286	55.9681	62.6531	62.6256	16.8018	44.7436	63.9879	63.1261	57.0108	41.1458	41.0256	21.1425	65.2358	64.0267	18.7143	63.8688	20.2198	11.6988	42.1368	64.4505	34.5021	63.4341	53.655	38.7464	27.4837	64.3721	55.6097	33.3155	63.0388
78.3	33.4722	63.1618	53.4947	64.5639	63.6732	62.5156	14.9591	44.7784	8.92562	63.2916	55.336	63.0209	52.8103	63.5192	50.5476	63.6343	14.3665	64.7491	13.5292	62.9689	44.4493	54.4398	61.6258	61.599	14.0347	41.0941	62.9748	62.0134	55.9906	39.7719	37.6937	17.6166	64.1826	63.0297	15.4044	62.8999	16.7296	9.78572	37.9053	63.615	30.1439	62.4245	52.5986	34.7528	23.1758	63.4081	54.6269	28.4772	61.9756
78.4	29.3214	62.2838	52.3626	63.6508	62.7971	61.2458	12.4863	41.2789	7.90171	62.2665	54.0823	61.936	51.116	62.4916	48.7191	62.4513	11.9958	63.8363	11.3992	61.9152	42.5645	52.6268	60.618	60.5217	11.8806	37.1317	61.9251	60.8416	54.8952	38.3109	33.95	14.8911	63.1383	62.0243	12.8463	61.9062	13.9534	8.49915	33.7967	62.76	26.0158	61.3754	51.4488	30.8175	19.1564	62.4811	53.5468	24.0246	60.9197
78.5	25.4689	61.3951	51.1778	62.6724	61.9168	60.0006	10.6826	37.6032	7.26894	61.1141	52.7465	60.7762	49.1306	61.332	46.5857	61.2035	10.2378	62.8694	9.8552	60.6904	40.457	50.5384	59.6168	59.3404	10.3627	32.8413	60.8684	59.6594	53.676	36.5671	29.996	12.8642	61.966	60.914	10.9599	60.7753	11.9059	7.7104	29.9639	61.8796	22.3637	60.2976	50.1358	26.9707	15.7708	61.3702	52.3502	20.2954	59.7837
78.6	21.7839	60.4392	49.7654	61.7158	60.9498	58.6009	9.35227	33.9038	6.84351	59.8996	51.3074	59.4972	46.7981	60.0235	44.0365	59.7882	8.94286	61.8591	8.73041	59.3169	37.9277	47.9726	58.6037	58.0246	9.22596	28.4701	59.6499	58.3742	52.2928	34.5616	25.8181	11.234	60.7686	59.7103	9.49896	59.5338	10.3271	7.18655	26.1522	60.8902	19.0893	59.0358	48.6536	23.3248	12.9839	60.2182	50.9304	17.0859	58.5061
78.7	18.5835	59.4368	48.1999	60.721	59.9413	57.1161	8.4156	30.291	6.6096	58.5803	49.77	58.1375	44.171	58.6712	41.1189	58.26	8.02727	60.8388	7.95539	57.9016	35.0337	45.0063	57.4713	56.5982	8.40463	24.2924	58.3155	56.9846	50.7504	32.1034	21.7397	9.99693	59.4368	58.3909	8.40221	58.1653	9.13633	6.86497	22.6262	59.8738	16.2004	57.666	46.9901	19.8907	10.8376	58.8924	49.3742	14.4028	57.0487
78.8	15.8456	58.4388	46.3468	59.6591	58.8786	55.5439	7.72168	26.7544	6.42578	57.1285	48.1062	56.6694	41.1493	57.1872	37.8526	56.5958	7.38257	59.8436	7.38975	56.3469	31.7864	41.6603	56.2066	55.0106	7.82571	20.5738	56.8206	55.4085	48.9404	29.3578	17.9638	9.06996	58.0023	57.0253	7.67703	56.7366	8.2709	6.62169	19.4739	58.8214	13.8485	56.1975	45.0307	16.908	9.28856	57.5212	47.5916	12.2061	55.4607
78.9	13.6411	57.3553	44.1248	58.3782	57.8042	53.7988	7.22157	23.2898	6.3022	55.4793	46.2228	54.9679	37.8029	55.5296	34.3085	54.7475	6.93634	58.7369	7.00304	54.6521	28.3189	38.0249	54.7301	53.168	7.39889	17.3719	55.1843	53.599	46.7431	26.2573	14.8421	8.37817	56.4148	55.4119	7.15464	55.0875	7.6595	6.46879	16.8421	57.7756	11.9839	54.5129	42.5971	14.4095	8.24972	55.9103	45.4446	10.5023	53.6204
79	11.85	56.1783	41.5245	56.9517	56.6317	51.8276	6.85675	20.0574	6.20288	53.5789	44.0041	53.0131	34.0929	53.498	30.548	52.6152	6.60444	57.5911	6.69998	52.6404	24.7404	34.1494	53.154	51.0368	7.10413	14.6771	53.3132	51.5016	44.1683	22.9265	12.3339	7.79929	54.5646	53.5945	6.76525	53.1964	7.18844	6.3483	14.5277	56.5869	10.491	52.4914	39.7622	12.3906	7.55465	54.0503	42.9661	9.19136	51.5024
79.1	10.391	54.9385	38.4999	55.3986	55.3658	49.4753	6.59955	17.2863	6.11858	51.2714	41.3296	50.6393	30.2265	51.1304	26.6068	50.07	6.37291	56.3428	6.50384	50.3719	21.1319	30.0745	51.4898	48.5802	6.86463	12.4311	51.1266	49.0615	41.2887	19.4722	10.4324	7.3035	52.4136	51.3583	6.43297	50.8685	6.83423	6.23506	12.5633	55.3192	9.27522	50.0559	36.494	10.7421	7.03842	51.8871	40.0506	8.19698	48.9863
79.2	9.28023	53.5802	35.2119	53.6978	53.9383	46.7238	6.40895	14.9225	6.06798	48.6142	38.1657	47.8988	26.3253	48.3749	22.7671	47.132	6.15345	55.0108	6.35829	47.6979	17.7587	26.0551	49.7221	45.6927	6.68381	10.6709	48.4823	46.2087	38.1516	16.0816	9.00459	6.90092	49.8307	48.7844	6.19206	48.2037	6.55632	6.14246	10.9431	53.9671	8.2985	47.1926	32.976	9.50291	6.68158	49.2887	36.8988	7.46392	46.0469
79.3	8.39684	52.1099	31.6637	51.7576	52.4007	43.6284	6.26631	12.9955	6.0167	45.5715	34.6364	44.8113	22.6513	45.2449	19.2599	43.7199	6.00116	53.5943	6.24628	44.6253	14.7807	22.2481	47.6928	42.323	6.52213	9.30221	45.4069	42.9287	34.7442	13.072	7.97585	6.55768	46.8473	45.816	6.02424	45.049	6.35506	6.05488	9.67783	52.4993	7.58702	43.9103	29.2374	8.5234	6.38709	46.2504	33.4998	6.93704	42.5805
79.4	7.73444	50.4391	28.0718	49.577	50.6552	40.1078	6.1451	11.343	5.96873	42.155	30.7609	41.3493	19.2827	41.7538	16.2421	39.8941	5.86537	52.0454	6.13473	41.0946	12.3654	18.8368	45.4262	38.5858	6.40152	8.26663	41.9406	39.2506	31.204	10.6093	7.243	6.28271	43.3994	42.4794	5.89737	41.5599	6.17991	5.98661	8.71714	50.9654	7.06623	40.2874	25.6235	7.7941	6.197	42.7149	29.9335	6.55706	38.8108
79.5	7.193	48.5533	24.5363	47.1112	48.7285	36.1976	6.02005	10.0749	5.89244	38.3024	26.6379	37.4551	16.2138	37.7782	13.6945	35.6732	5.78381	50.285	6.04379	37.0976	10.4598	15.8233	42.7665	34.566	6.30177	7.49147	38.2102	35.3382	27.6308	8.8155	6.75505	6.08229	39.6049	38.7393	5.7645	37.7363	6.06024	5.92596	8.01583	49.2105	6.70493	36.46	22.0828	7.23347	6.07055	38.8756	26.3448	6.26419	34.747
79.6	6.78368	46.4354	21.1684	44.2334	46.6457	32.1616	5.9139	9.02214	5.82857	34.1977	22.4873	33.2723	13.6191	33.662	11.5846	31.3788	5.70711	48.3043	5.96474	32.7374	9.05472	13.3209	39.837	30.5542	6.23612	6.95237	34.3081	31.3197	24.177	7.65311	6.42041	5.94356	35.5734	34.7325	5.68127	33.8499	5.98204	5.87742	7.43417	47.3539	6.42104	32.5954	18.8147	6.82486	5.98227	34.874	22.7823	6.02439	30.6907
79.7	6.48285	44.1178	18.0686	41.0051	44.4049	28.1894	5.82776	8.19563	5.7842	30.1884	18.7535	29.2179	11.527	29.6795	9.93748	27.2534	5.63867	46.1126	5.91751	27.9791	8.0472	11.3237	36.5932	26.7174	6.16134	6.55166	30.4448	27.468	20.8846	6.94306	6.21428	5.85765	31.5053	30.7164	5.61648	29.9642	5.91687	5.8502	6.98269	45.249	6.18049	28.723	15.8652	6.52079	5.88644	30.8647	19.5292	5.85119	26.6588
79.8	6.26572	41.6109	15.3687	37.5084	41.9581	24.5535	5.79706	7.55904	5.74217	26.3682	15.5339	25.4299	9.99871	25.9086	8.74026	23.4704	5.58271	43.7334	5.85113	23.5282	7.35116	9.78435	33.283	23.2031	6.10997	6.25517	26.6887	23.8752	17.9234	6.51826	6.07397	5.79048	27.5288	26.8994	5.57858	26.2117	5.87136	5.81942	6.63364	42.966	6.00193	24.9561	13.4455	6.28816	5.82177	26.9633	16.6302	5.71973	22.9314
79.9	6.0685	38.8723	13.1357	34.0162	39.2109	21.1152	5.75759	7.06182	5.68877	22.7932	12.9058	21.9341	8.76485	22.3948	7.86031	20.0093	5.51351	41.0712	5.80447	19.7339	6.87181	8.59456	29.8902	19.9702	6.03309	6.00205	23.1901	20.6435	15.3382	6.19821	5.92679	5.7224	23.7973	23.3541	5.50967	22.6163	5.79081	5.77976	6.38806	40.3838	5.86285	21.46	11.4726	6.10155	5.75551	23.2658	14.1752	5.63614	19.5816
80	5.90643	35.8923	11.3252	30.4046	36.2721	18.0115	5.71581	6.65934	5.64508	19.4736	10.7877	18.7884	7.80558	19.1484	7.20262	16.9546	5.46929	38.1392	5.72629	16.9335	6.48628	7.69516	26.4343	17.0858	5.96448	5.81954	19.9758	17.7842	13.0956	5.95602	5.81834	5.6674	20.3662	20.0645	5.47937	19.3335	5.74273	5.74409	6.17449	37.5925	5.75732	18.3676	9.9105	5.94292	5.7243	19.902	12.101	5.5477	16.635
80.1	5.7679	32.8387	9.90092	26.898	33.2305	15.3422	5.65378	6.34706	5.60381	16.6601	9.29069	16.1257	7.10185	16.4104	6.73087	14.4329	5.4408	35.0728	5.67796	14.7778	6.24195	7.07853	23.102	14.6688	5.88821	5.69841	17.165	15.3019	11.2639	5.8013	5.69117	5.6006	17.3281	17.1516	5.46592	16.5108	5.67966	5.70516	5.99465	34.6067	5.65084	15.7403	8.74294	5.80547	5.66212	16.9322	10.4178	5.47908	14.1527
80.2	5.66756	29.7166	8.79553	23.4977	30.1974	13.1165	5.60819	6.12261	5.58753	14.2945	8.21273	13.8694	6.60179	14.0902	6.36754	12.3648	5.4028	31.9855	5.61746	12.8913	6.02543	6.60711	19.9899	12.6631	5.82488	5.59473	14.7381	13.2618	9.78107	5.70447	5.61356	5.56593	14.7347	14.6178	5.43301	14.1336	5.62563	5.66133	5.84148	31.5619	5.56084	13.4975	7.86472	5.69391	5.59687	14.4222	9.11296	5.41293	12.0988
80.3	5.59031	26.698	7.97054	20.4506	27.2242	11.388	5.56539	5.94855	5.55265	12.3705	7.43133	12.005	6.24302	12.1386	6.10989	10.7151	5.38312	28.9321	5.58629	11.3037	5.88987	6.26287	17.2078	11.065	5.77327	5.51014	12.7315	11.5923	8.64348	5.62733	5.54077	5.52061	12.6723	12.5782	5.3663	12.1929	5.5656	5.61393	5.72325	28.4145	5.49172	11.6405	7.1853	5.60859	5.52835	12.3594	8.11344	5.36442	10.4357
80.4	5.52078	23.7247	7.34433	17.703	24.3473	9.9421	5.52098	5.79347	5.522	10.7384	6.81588	10.4263	5.92782	10.5738	5.88053	9.34311	5.3116	25.8305	5.53632	9.8773	5.75344	5.97873	14.7795	9.71837	5.706	5.4138	11.1838	10.3075	7.76661	5.54419	5.49027	5.47843	11.0555	10.9387	5.29803	10.6394	5.52344	5.55486	5.61219	25.434	5.42796	10.1723	6.64736	5.53536	5.46525	10.7294	7.37788	5.32492	9.16992
80.5	5.45048	20.9522	6.8655	15.2901	21.5903	8.85594	5.45066	5.64031	5.47449	9.46198	6.37508	9.23487	5.7152	9.31894	5.69978	8.31044	5.26903	22.8333	5.48754	8.7766	5.67165	5.76546	12.757	8.68153	5.64374	5.3248	9.94593	9.26629	7.09755	5.4726	5.46852	5.42789	9.73181	9.60303	5.25616	9.37327	5.48641	5.51011	5.52564	22.4338	5.38664	8.97836	6.30236	5.46085	5.44134	9.43109	6.80541	5.25942	8.12786
80.6	5.38129	18.326	6.50593	13.2338	18.9961	7.96667	5.40042	5.52243	5.41431	8.4158	6.02767	8.24687	5.52423	8.36466	5.54531	7.49368	5.22198	20.0124	5.45387	7.89978	5.5834	5.59126	11.1268	7.82549	5.57536	5.27135	8.99862	8.47876	6.62356	5.39268	5.41927	5.39053	8.65851	8.5753	5.22039	8.37166	5.44531	5.46801	5.4494	19.6974	5.33017	8.04939	6.05657	5.40731	5.42971	8.43516	6.40658	5.20806	7.37023
80.7	5.34028	16.0438	6.22529	11.5141	16.6316	7.3344	5.37358	5.42844	5.37868	7.64969	5.78486	7.51541	5.42362	7.60079	5.44397	6.89385	5.2018	17.5868	5.40331	7.23323	5.54032	5.48626	9.76801	7.20093	5.56564	5.2429	8.21385	7.87079	6.26412	5.3406	5.39983	5.37401	7.82889	7.76665	5.18912	7.57292	5.39691	5.43983	5.39575	17.14	5.28734	7.32409	5.87422	5.34666	5.41567	7.67857	6.09849	5.1486	6.76617
80.8	5.30286	14.084	6.01012	10.1415	14.5782	6.83818	5.36175	5.35759	5.32973	7.06187	5.5952	6.92389	5.31853	6.99064	5.37061	6.4309	5.14954	15.4538	5.3594	6.74955	5.48155	5.40999	8.69378	6.71177	5.52602	5.22572	7.61281	7.40064	5.97783	5.27625	5.33559	5.33299	7.23165	7.18839	5.15157	6.97777	5.35363	5.39819	5.32613	15.0115	5.23502	6.76945	5.71599	5.29035	5.38301	7.07811	5.87823	5.11879	6.36359
80.9	5.26175	12.4133	5.86743	9.05406	12.8356	6.4771	5.31695	5.28309	5.30825	6.62195	5.45026	6.50832	5.24358	6.55637	5.33222	6.07345	5.09423	13.5701	5.3082	6.35632	5.42641	5.33356	7.85941	6.32668	5.50309	5.18523	7.12368	7.02733	5.76253	5.24316	5.30291	5.28418	6.75282	6.70523	5.12183	6.51918	5.31183	5.34206	5.2707	13.1608	5.18959	6.35531	5.55098	5.23776	5.34153	6.61814	5.70159	5.09624	6.04353
81	5.21666	10.9589	5.72334	8.16568	11.3714	6.19659	5.27293	5.21399	5.27102	6.26357	5.34175	6.166	5.19461	6.17851	5.27208	5.79581	5.05184	11.9291	5.26846	6.06222	5.35237	5.232	7.23939	6.04325	5.43838	5.13443	6.7489	6.72335	5.58231	5.19403	5.25049	5.21823	6.36894	6.33708	5.08284	6.14927	5.26913	5.2937	5.22623	11.6415	5.15555	6.04713	5.42935	5.17875	5.27266	6.24987	5.56039	5.07052	5.80487
81.1	5.17096	9.71197	5.62484	7.48862	10.1731	5.97594	5.23242	5.1649	5.23573	5.97734	5.24424	5.91201	5.13452	5.96844	5.24542	5.57107	5.04945	10.526	5.24593	5.81424	5.29833	5.16571	6.72739	5.80705	5.39594	5.10565	6.45616	6.48395	5.46346	5.15927	5.21245	5.18404	6.08523	6.03986	5.06148	5.88076	5.22143	5.24974	5.16046	10.325	5.1145	5.81096	5.31291	5.13403	5.1999	5.98544	5.44965	5.04583	5.6073
81.2	5.13409	8.70732	5.52069	6.93491	9.12555	5.81377	5.20823	5.13708	5.19521	5.73981	5.17979	5.69814	5.10898	5.71965	5.18164	5.41822	5.0359	9.37366	5.20933	5.62069	5.26843	5.10173	6.34448	5.61425	5.32452	5.05569	6.21847	6.26699	5.35802	5.12455	5.16775	5.16086	5.8779	5.82205	5.03223	5.66602	5.17894	5.22103	5.11872	9.22012	5.09059	5.60617	5.28837	5.08148	5.15971	5.76239	5.34838	5.00367	5.43396
81.3	5.11661	7.89593	5.47442	6.54253	8.26827	5.65391	5.18839	5.11107	5.16293	5.57186	5.12702	5.54202	5.05078	5.61153	5.16434	5.28741	5.03347	8.44447	5.21454	5.48397	5.26084	5.0866	6.04392	5.47043	5.2835	5.03367	6.03002	6.09527	5.27651	5.1027	5.13967	5.1377	5.69824	5.64804	5.00898	5.51495	5.16157	5.20055	5.06331	8.29774	5.0688	5.44196	5.25512	5.06002	5.14703	5.59156	5.2881	4.99127	5.29668
81.4	5.09285	7.25971	5.41852	6.21748	7.52462	5.51649	5.15367	5.07888	5.15114	5.40518	5.06967	5.39209	5.01251	5.44382	5.13158	5.1939	5.00225	7.69522	5.16912	5.36206	5.19054	5.0462	5.82396	5.35224	5.25011	4.99384	5.8775	5.95706	5.20982	5.10994	5.13262	5.11011	5.52952	5.51644	4.99219	5.3989	5.13743	5.18227	5.06561	7.57873	5.05271	5.31847	5.23156	5.03719	5.12694	5.44619	5.22567	4.95872	5.19424
81.5	5.04001	6.73123	5.3344	5.95284	6.94367	5.37939	5.12191	5.02609	5.11773	5.31225	5.01437	5.27919	4.95844	5.32913	5.12183	5.09414	4.97077	7.11784	5.15918	5.27285	5.15954	5.03219	5.62768	5.2893	5.21501	4.97999	5.75105	5.83988	5.13358	5.08467	5.12072	5.07498	5.41465	5.39745	4.98058	5.29323	5.10688	5.15638	5.03733	7.00857	5.01821	5.2546	5.18253	5.01064	5.08463	5.34512	5.17668	4.9525	5.11732
81.6	4.99495	6.32569	5.26898	5.71889	6.52131	5.26137	5.08633	4.97377	5.07878	5.20721	4.98845	5.1891	4.90764	5.24549	5.07669	5.02912	4.93057	6.6378	5.12073	5.19076	5.09093	4.98729	5.47448	5.20447	5.17442	4.95623	5.61178	5.71472	5.0432	5.07045	5.104	5.04456	5.31481	5.28913	4.95808	5.20272	5.06241	5.11777	5.00865	6.51305	4.98344	5.17978	5.10119	4.97518	5.03996	5.25015	5.10881	4.89809	5.04002
81.7	4.96241	6.01883	5.19192	5.5321	6.17494	5.16054	5.04773	4.94292	5.02222	5.14105	4.96378	5.12563	4.87752	5.14495	5.02992	4.9806	4.9127	6.25381	5.08443	5.10679	5.08256	4.96199	5.35333	5.14255	5.1407	4.9208	5.48718	5.62629	4.98389	5.00506	5.04865	5.01722	5.23682	5.18627	4.92432	5.10892	5.0318	5.08219	4.9971	6.11637	4.94818	5.11147	5.03434	4.94526	5.02316	5.18641	5.06049	4.88543	4.94932
81.8	4.95077	5.77473	5.17084	5.40563	5.88619	5.08354	5.01141	4.91514	5.00592	5.06624	4.95325	5.06906	4.87029	5.11434	4.9789	4.92337	4.89516	5.96819	5.05365	5.05191	5.0443	4.93776	5.25458	5.08577	5.10492	4.90535	5.3799	5.51022	4.93066	4.9811	5.01332	4.98504	5.14996	5.10349	4.88285	5.05379	4.98945	5.04869	4.94486	5.81174	4.91726	5.03922	4.96178	4.89517	4.99762	5.10412	5.02273	4.83923	4.88781
81.9	4.90124	5.57158	5.09737	5.30708	5.62075	5.0189	4.96917	4.88996	4.9872	5.02139	4.90152	4.99367	4.84392	5.00286	4.9472	4.87778	4.8702	5.69107	4.99893	4.98493	5.00112	4.93001	5.1708	5.0376	5.05863	4.8708	5.30764	5.40489	4.90427	4.9173	4.94474	4.96352	5.08205	5.03083	4.8391	4.99216	4.95554	4.99956	4.90332	5.57509	4.88251	4.97453	4.94344	4.84326	4.97312	5.01853	4.979	4.84834	4.86001
82	4.88153	5.37462	5.06186	5.22235	5.4181	4.9794	4.95908	4.85424	4.97747	4.97734	4.86016	4.93899	4.83389	4.9715	4.88948	4.82764	4.83478	5.48978	4.96712	4.9355	4.97598	4.9044	5.09847	5.01048	5.00542	4.8575	5.22931	5.25969	4.86953	4.88711	4.91231	4.93205	5.02537	4.96128	4.82077	4.93543	4.91245	4.9537	4.84362	5.39355	4.84201	4.9253	4.89325	4.80505	4.92108	4.93909	4.93553	4.81056	4.83872
82.1	4.85777	5.24961	5.00495	5.11664	5.33565	4.94042	4.92423	4.82016	4.95312	4.93307	4.80979	4.89292	4.80737	4.91041	4.85292	4.80137	4.79547	5.31559	4.9113	4.88459	4.93164	4.84902	5.05081	4.94854	4.96105	4.82084	5.1031	5.14945	4.86202	4.84377	4.85958	4.89607	4.9589	4.90125	4.78788	4.87992	4.89342	4.91434	4.81905	5.23871	4.81448	4.86457	4.89148	4.78648	4.88241	4.8801	4.9068	4.7893	4.78672
82.2	4.82566	5.12855	4.96883	5.02923	5.222	4.89638	4.88472	4.80075	4.9086	4.88256	4.77425	4.86491	4.79448	4.87341	4.81869	4.77001	4.75335	5.22411	4.86265	4.8466	4.91144	4.80179	4.99179	4.91295	4.90004	4.78796	5.01801	5.0418	4.85242	4.82147	4.83167	4.85684	4.90227	4.85261	4.77609	4.82329	4.85385	4.90253	4.78882	5.10454	4.78487	4.83142	4.84598	4.76886	4.85931	4.85569	4.86732	4.75101	4.73564
82.3	4.79592	5.01269	4.90939	4.94874	5.0898	4.82258	4.83582	4.7604	4.86437	4.82386	4.74185	4.80542	4.72635	4.85058	4.79661	4.73705	4.70652	5.09709	4.82135	4.80553	4.85405	4.74949	4.96194	4.83724	4.85324	4.75104	4.93385	4.92571	4.84873	4.79817	4.80829	4.81939	4.84585	4.83518	4.73832	4.80068	4.83956	4.87628	4.7653	4.99768	4.76346	4.81221	4.83392	4.74804	4.82001	4.82398	4.85143	4.72923	4.69724
82.4	4.7466	4.91487	4.87279	4.87891	4.98753	4.7887	4.80681	4.73882	4.8197	4.77343	4.70107	4.76381	4.67794	4.77568	4.76038	4.71709	4.69138	5.00039	4.78414	4.75086	4.81974	4.70882	4.8762	4.83195	4.81306	4.71358	4.87068	4.82945	4.80535	4.76155	4.79206	4.79029	4.78994	4.79883	4.73392	4.7605	4.79283	4.85902	4.73331	4.90322	4.73874	4.77614	4.77224	4.72109	4.77155	4.77287	4.79563	4.69891	4.68428
82.5	4.73215	4.85794	4.8194	4.79338	4.93115	4.75156	4.7888	4.69212	4.80549	4.72811	4.66481	4.73206	4.65293	4.75572	4.73083	4.67328	4.66762	4.90401	4.76287	4.72128	4.79483	4.67338	4.80295	4.7653	4.78026	4.69175	4.7953	4.76189	4.74817	4.73784	4.77334	4.74926	4.7453	4.76306	4.71041	4.74187	4.77733	4.81068	4.71505	4.83205	4.70262	4.74785	4.71688	4.72231	4.7291	4.73571	4.76451	4.67617	4.65085
82.6	4.69009	4.79765	4.77403	4.74875	4.86613	4.72377	4.75119	4.66539	4.76978	4.68888	4.64336	4.69444	4.64447	4.68732	4.698	4.63863	4.66392	4.84006	4.72189	4.67599	4.77396	4.65885	4.72837	4.76268	4.7403	4.6422	4.74497	4.73413	4.68012	4.69621	4.75801	4.72849	4.71892	4.72596	4.68496	4.69854	4.7252	4.78475	4.69195	4.75972	4.67477	4.69978	4.65231	4.69442	4.74184	4.70765	4.69445	4.66022	4.63555
82.7	4.65631	4.72591	4.72961	4.73896	4.75662	4.66601	4.72512	4.63191	4.72109	4.66511	4.62978	4.65856	4.62474	4.67364	4.6639	4.59259	4.61485	4.77216	4.68969	4.64413	4.74012	4.6667	4.71278	4.69597	4.70203	4.61485	4.71011	4.70158	4.64793	4.68767	4.73936	4.71674	4.69974	4.70417	4.65646	4.68768	4.70507	4.76241	4.67941	4.72046	4.65342	4.68655	4.65404	4.6745	4.73157	4.67056	4.66859	4.64344	4.60455
82.8	4.63529	4.65585	4.70354	4.71277	4.63811	4.63638	4.685	4.59477	4.66027	4.63176	4.59048	4.615	4.58847	4.64885	4.62278	4.56915	4.61251	4.70658	4.65424	4.61724	4.71065	4.64374	4.71009	4.69216	4.67183	4.58566	4.68899	4.67904	4.62137	4.66881	4.72144	4.67842	4.67969	4.67571	4.62198	4.6674	4.6544	4.74609	4.65149	4.68639	4.64726	4.64583	4.63986	4.63536	4.69102	4.6292	4.63059	4.63557	4.60241
82.9	4.60049	4.61863	4.66157	4.67246	4.6336	4.61	4.65923	4.57426	4.61544	4.59586	4.57229	4.61143	4.55666	4.60449	4.59562	4.54971	4.59506	4.64664	4.63373	4.58418	4.66233	4.60385	4.66995	4.62155	4.61278	4.57142	4.64476	4.61878	4.59262	4.63015	4.68258	4.62807	4.62623	4.61854	4.59345	4.64418	4.6328	4.70972	4.61771	4.65253	4.62373	4.61774	4.62785	4.61893	4.64069	4.58459	4.59117	4.60301	4.56782
83	4.58379	4.59412	4.61817	4.60662	4.6147	4.59786	4.61573	4.53327	4.58451	4.56694	4.54088	4.58455	4.53831	4.59764	4.56919	4.52027	4.57781	4.60717	4.58991	4.57515	4.61784	4.5672	4.61905	4.5871	4.57548	4.56322	4.61465	4.58286	4.53876	4.59466	4.63132	4.56516	4.59774	4.5846	4.55569	4.59099	4.6134	4.6495	4.57229	4.60911	4.59476	4.58197	4.55298	4.58701	4.61134	4.57764	4.5721	4.58336	4.54737
83.1	4.54042	4.57196	4.57459	4.57623	4.56781	4.5707	4.57065	4.52971	4.55855	4.5303	4.52712	4.54442	4.5133	4.5351	4.54602	4.49807	4.54568	4.55818	4.55211	4.51825	4.56507	4.53363	4.5946	4.5581	4.55338	4.52237	4.57795	4.54098	4.53075	4.53645	4.5971	4.53753	4.55862	4.55496	4.53079	4.55406	4.58429	4.60074	4.554	4.56163	4.56216	4.56065	4.53297	4.56467	4.60787	4.55112	4.53842	4.53691	4.51343
83.2	4.52185	4.53292	4.54978	4.53755	4.49811	4.52504	4.53253	4.48817	4.50507	4.51262	4.50016	4.49919	4.51176	4.52105	4.51304	4.45861	4.49775	4.51799	4.50537	4.47624	4.53879	4.50839	4.55813	4.52475	4.5357	4.5092	4.53437	4.51947	4.49178	4.50648	4.55466	4.51032	4.53114	4.53847	4.50062	4.52666	4.51765	4.53687	4.51429	4.51968	4.53663	4.52071	4.50545	4.51878	4.56808	4.52607	4.53975	4.51605	4.4998
83.3	4.49434	4.51027	4.49488	4.50463	4.44548	4.46983	4.48533	4.48757	4.48325	4.48708	4.47675	4.46583	4.49273	4.47375	4.49582	4.44223	4.47514	4.46985	4.46589	4.44885	4.50608	4.47011	4.52711	4.51138	4.50531	4.474	4.48913	4.47123	4.5115	4.46245	4.52079	4.49033	4.47458	4.48047	4.46966	4.48056	4.45926	4.4906	4.47463	4.46498	4.48651	4.48018	4.50351	4.48864	4.5155	4.48072	4.51052	4.46014	4.45921
83.4	4.46969	4.47783	4.46741	4.46323	4.4221	4.42742	4.4685	4.45822	4.45698	4.46588	4.47012	4.45211	4.47516	4.44476	4.47087	4.43469	4.43679	4.44728	4.43937	4.43083	4.4662	4.45058	4.44656	4.45255	4.46974	4.45168	4.42907	4.42485	4.44171	4.4254	4.47572	4.44433	4.43888	4.43999	4.43878	4.44089	4.42098	4.45257	4.41372	4.43483	4.45883	4.43983	4.4496	4.4379	4.45308	4.44496	4.47536	4.42204	4.4304
83.5	4.43109	4.44807	4.40325	4.40002	4.38425	4.41685	4.41451	4.4302	4.46788	4.44152	4.44605	4.43455	4.46167	4.44694	4.4425	4.4255	4.41581	4.4313	4.43007	4.43207	4.4408	4.42854	4.40084	4.45545	4.44312	4.43119	4.40752	4.39921	4.43075	4.42023	4.43452	4.40588	4.41922	4.40802	4.40744	4.39429	4.40565	4.4222	4.39598	4.40416	4.41574	4.41618	4.42619	4.40964	4.42518	4.41851	4.43102	4.39826	4.41472
83.6	4.4009	4.39479	4.39032	4.37224	4.37076	4.40027	4.39325	4.38773	4.42946	4.40368	4.42337	4.42514	4.42992	4.39571	4.40337	4.41331	4.39312	4.40185	4.40328	4.39067	4.40153	4.41192	4.37511	4.39178	4.41079	4.40677	4.38463	4.39889	4.38861	4.43251	4.39062	4.37126	4.39018	4.39741	4.39718	4.39182	4.37722	4.3787	4.36621	4.39904	4.3932	4.39445	4.37537	4.38645	4.3887	4.38751	4.38392	4.40485	4.40631
83.7	4.35477	4.32997	4.37101	4.35733	4.33599	4.37514	4.33894	4.36027	4.37566	4.36843	4.38381	4.37565	4.385	4.38861	4.35919	4.37488	4.35693	4.35688	4.37784	4.38428	4.37868	4.3881	4.37267	4.36805	4.34205	4.38477	4.35741	4.37986	4.38132	4.44431	4.35977	4.36219	4.36328	4.37449	4.37028	4.35982	4.32169	4.33841	4.33589	4.36597	4.34622	4.36541	4.36205	4.35238	4.35877	4.35317	4.36683	4.3974	4.37861
83.8	4.32993	4.29146	4.33816	4.32604	4.32224	4.3412	4.31711	4.35384	4.34408	4.32308	4.34199	4.31797	4.33477	4.33073	4.33581	4.35693	4.33534	4.31198	4.31683	4.35448	4.32228	4.34987	4.33261	4.32349	4.30478	4.34519	4.32212	4.34962	4.36403	4.41475	4.33263	4.33597	4.3041	4.33846	4.35897	4.34008	4.29444	4.33407	4.30636	4.3306	4.32482	4.31589	4.3447	4.32115	4.32436	4.32065	4.33066	4.36539	4.32634
83.9	4.30601	4.26706	4.29929	4.28584	4.28758	4.28894	4.28764	4.33082	4.31701	4.29127	4.31908	4.27056	4.29678	4.30573	4.3057	4.32702	4.31235	4.25643	4.3009	4.33754	4.29722	4.32057	4.28146	4.27415	4.26623	4.31556	4.29177	4.31627	4.32427	4.3637	4.3171	4.31143	4.29116	4.29348	4.31943	4.30608	4.27335	4.32442	4.29961	4.30131	4.30528	4.28959	4.3055	4.30744	4.3068	4.30312	4.31119	4.32186	4.31984
84	4.28209	4.24266	4.26042	4.24564	4.25292	4.23668	4.25817	4.30781	4.28995	4.25946	4.29617	4.22314	4.25878	4.28072	4.27558	4.29711	4.28936	4.20088	4.28497	4.3206	4.27217	4.29126	4.23032	4.2248	4.22768	4.28593	4.26142	4.28292	4.2845	4.31265	4.30158	4.28688	4.27823	4.24849	4.27989	4.27207	4.25227	4.31477	4.29285	4.27202	4.28574	4.2633	4.2663	4.29372	4.28924	4.28559	4.29173	4.27833	4.31334
[truncated: 12 more columns]

## Sheet: rg1 HRM raw data
Temp (oC)	Specimen 1	Specimen 8	Specimen 9	Specimen 11	Specimen 12	Specimen 13	Specimen 16	Specimen 17	Specimen 19	Specimen 20	Specimen 25	Specimen 26	Specimen 27	Specimen 28	Specimen 29	Specimen 33	Specimen 37	Specimen 38	Specimen 42	Specimen 43	Specimen 49	Specimen 53	Specimen 54	Specimen 56	Specimen 58	Specimen 59	Specimen 62	Specimen 68	Specimen 69	Specimen 70	Specimen 71	Specimen 73	Specimen 74	Specimen 75	Specimen 77	Specimen 78	Specimen 79	Specimen 81	Specimen 83	Specimen 84	Specimen 85	Specimen 86	Specimen 87	Specimen 88	Specimen 89	Specimen 91	Specimen 92	Specimen 93	Specimen 94
53	100.685	100.738	100.659	100.726	100.76	100.854	100.894	100.642	100.135	100.084	101.037	100.768	100.843	100.433	100.964	100.781	100.837	100.699	100.656	100.672	100.748	100.824	100.858	100.769	100.64	100.726	100.651	100.86	100.611	100.764	100.882	100.509	100.895	100.917	100.929	100.726	100.706	100.782	100.958	100.886	100.897	100.895	100.693	100.803	100.666	100.822	100.777	100.52	100.783
53.1	100.233	100.227	100.207	100.244	100.269	100.341	100.34	100.143	99.7509	99.7334	100.478	100.302	100.307	100.018	100.388	100.296	100.294	100.164	100.172	100.183	100.27	100.295	100.308	100.22	100.168	100.198	100.174	100.267	100.122	100.26	100.332	100.113	100.347	100.334	100.359	100.26	100.207	100.3	100.373	100.287	100.31	100.367	100.186	100.3	100.188	100.245	100.286	100.052	100.287
53.2	99.7816	99.7146	99.7553	99.7625	99.7777	99.829	99.7855	99.6444	99.3668	99.3827	99.9186	99.8371	99.7714	99.6026	99.8114	99.8121	99.7503	99.6295	99.6889	99.6937	99.7907	99.7657	99.7569	99.6719	99.6973	99.6703	99.698	99.6742	99.6323	99.7565	99.7818	99.7181	99.798	99.7499	99.7893	99.7952	99.7088	99.8178	99.7878	99.6869	99.7243	99.8393	99.6789	99.7965	99.7105	99.668	99.7941	99.5843	99.7917
53.3	99.2462	99.193	99.1973	99.2247	99.2207	99.2834	99.2732	99.1417	98.8989	98.9773	99.3771	99.2765	99.2298	99.1178	99.2378	99.2389	99.216	99.0649	99.121	99.184	99.236	99.1849	99.1719	99.1677	99.1541	99.1753	99.1434	99.1516	99.1307	99.2355	99.2162	99.318	99.2643	99.2363	99.228	99.2793	99.2385	99.2436	99.2214	99.1466	99.287	99.2749	99.1757	99.2878	99.1965	99.1791	99.2993	99.1384	99.2886
53.4	98.6921	98.6585	98.7014	98.7026	98.6902	98.7013	98.7678	98.6422	98.4785	98.5402	98.8857	98.7407	98.6842	98.6351	98.684	98.722	98.6794	98.5621	98.6497	98.6434	98.7465	98.616	98.6316	98.6378	98.581	98.6307	98.6203	98.6782	98.6679	98.7055	98.7044	98.8582	98.7934	98.5983	98.5908	98.7156	98.6924	98.6631	98.6335	98.6537	98.7863	98.683	98.744	98.7562	98.6881	98.6574	98.7074	98.678	98.6496
53.5	98.1602	98.1857	98.2299	98.177	98.1586	98.12	98.1863	98.1575	98.1016	98.1317	98.3795	98.1742	98.1585	98.1653	98.2024	98.1725	98.1118	98.1486	98.0942	98.1737	98.1949	98.0852	98.1563	98.1626	98.1018	98.1639	98.1398	98.1702	98.2204	98.1815	98.1848	98.3163	98.117	98.086	98.0834	98.1666	98.1962	98.1446	98.1453	98.14	98.2204	98.157	98.1841	98.1968	98.1649	98.2105	98.1682	98.2586	98.1043
53.6	97.7011	97.7231	97.7979	97.6763	97.6655	97.6216	97.6454	97.725	97.7946	97.789	97.9144	97.6996	97.7037	97.7641	97.7631	97.6847	97.6548	97.7654	97.6664	97.7123	97.7292	97.6557	97.7008	97.7134	97.6835	97.7034	97.71	97.6959	97.825	97.6753	97.7256	97.7567	97.5952	97.6164	97.6355	97.6685	97.7233	97.7049	97.664	97.7202	97.6962	97.6693	97.7229	97.6388	97.7025	97.7672	97.6942	97.8182	97.6025
53.7	97.2047	97.2629	97.2431	97.2213	97.1321	97.1252	97.1523	97.2476	97.4941	97.4294	97.4153	97.1747	97.2146	97.3479	97.2359	97.1686	97.168	97.2699	97.2582	97.2722	97.1885	97.1875	97.2015	97.2253	97.3067	97.2635	97.2528	97.2732	97.3019	97.2169	97.208	97.2232	97.0761	97.1743	97.1961	97.2118	97.2932	97.2222	97.1754	97.2243	97.2034	97.1754	97.2273	97.1746	97.2491	97.2543	97.2049	97.3927	97.1572
53.8	96.7535	96.7152	96.7121	96.7032	96.6829	96.659	96.6426	96.8314	97.1499	97.1052	96.6273	96.6595	96.6249	96.8822	96.6135	96.6247	96.7662	96.8523	96.8474	96.7634	96.6878	96.7631	96.6803	96.753	96.8238	96.7785	96.7901	96.733	96.794	96.7254	96.6636	96.6837	96.6783	96.7645	96.7474	96.6989	96.7629	96.7227	96.6688	96.7163	96.7011	96.6093	96.7173	96.6639	96.744	96.7135	96.6675	96.8231	96.745
53.9	96.219	96.2578	96.1836	96.2308	96.2544	96.1979	96.1234	96.3527	96.8385	96.7918	95.6724	96.1302	96.1173	96.4353	96.0131	96.1759	96.2145	96.3953	96.3811	96.3128	96.1443	96.2651	96.2094	96.2688	96.3464	96.3109	96.3493	96.2275	96.3113	96.2311	96.1564	96.1856	96.1904	96.2972	96.228	96.2237	96.2555	96.1884	96.1886	96.2396	96.1042	96.1259	96.2241	96.1568	96.2827	96.2177	96.1942	96.3219	96.2881
54	95.7631	95.7636	95.7939	95.7624	95.8785	95.7244	95.6233	95.8762	96.4633	96.4926	94.715	95.6363	95.618	96.0103	95.5064	95.6516	95.7168	95.9168	95.9516	95.8846	95.6895	95.8538	95.7363	95.8851	95.8152	95.8691	95.8848	95.6409	95.8378	95.6958	95.6567	95.6912	95.7512	95.8241	95.7536	95.7065	95.7205	95.7389	95.6513	95.7426	95.5088	95.579	95.7897	95.6476	95.7658	95.7697	95.6706	95.7995	95.7534
54.1	95.1584	95.3029	95.2853	95.3009	95.382	95.1956	95.1189	95.3124	96.1037	96.1147	94.0476	95.0782	95.0817	95.5929	95.0354	95.1	95.1348	95.3977	95.519	95.4823	95.1587	95.2616	95.2188	95.3685	95.2848	95.397	95.3864	95.2	95.475	95.2861	95.1669	95.214	95.4602	95.3792	95.2608	95.2492	95.2837	95.2433	95.1745	95.3134	95.049	95.1025	95.3947	95.2201	95.2823	95.3161	95.1739	95.3616	95.1842
54.2	94.6469	94.7986	94.7958	94.7847	94.8628	94.6585	94.6082	94.8061	95.6387	95.6788	93.5819	94.5228	94.4775	95.0947	94.4294	94.5139	94.6066	94.9109	95.0882	94.9939	94.6692	94.6524	94.7165	94.8026	94.7586	94.8286	94.9289	94.6694	95.0321	94.7861	94.6498	94.7137	94.8905	94.8861	94.7098	94.7888	94.8274	94.7555	94.5672	94.7367	94.5559	94.5262	94.8562	94.7855	94.7229	94.7536	94.6392	94.7974	94.6151
54.3	94.1006	94.298	94.2283	94.2861	94.3561	94.173	94.0575	94.3352	95.2197	95.3398	93.0132	93.9815	93.9951	94.6802	93.8407	93.9997	94.0593	94.4533	94.6234	94.5656	94.1947	94.0526	94.2297	94.2507	94.2914	94.2822	94.5447	94.1806	94.6316	94.2959	94.0539	94.2724	94.2094	94.3725	94.1498	94.3104	94.3164	94.196	94.0857	94.2309	93.9911	94.0639	94.3734	94.2309	94.2389	94.1884	94.1485	94.2658	94.1216
54.4	93.596	93.8332	93.7409	93.8144	93.9054	93.7347	93.5811	93.8889	94.771	94.9976	92.4534	93.5204	93.4785	94.2275	93.2657	93.5005	93.5037	93.9865	94.1669	94.1445	93.7869	93.5783	93.7527	93.7591	93.7953	93.7957	94.0969	93.6955	94.1652	93.7185	93.5838	93.8287	93.6101	93.9114	93.6658	93.805	93.839	93.6845	93.5827	93.7473	93.4708	93.6065	93.887	93.71	93.7522	93.7553	93.6378	93.8163	93.6866
54.5	93.1268	93.3976	93.2475	93.3454	93.4357	93.2748	93.1036	93.399	94.2976	94.6949	91.9283	93.0798	93.0003	93.8341	92.7876	92.9857	93.0265	93.4793	93.7518	93.7586	93.2327	93.1294	93.3435	93.363	93.342	93.3496	93.6935	93.2125	93.7067	93.2547	93.1106	93.3892	93.1637	93.4578	93.2192	93.3067	93.3657	93.2258	93.1349	93.3071	92.982	93.1334	93.4796	93.1564	93.2826	93.3681	93.1092	93.3695	93.1987
54.6	92.6251	92.8925	92.7893	92.8777	92.922	92.7409	92.58	92.8949	93.7294	94.2986	91.4903	92.5809	92.4265	93.3901	92.2802	92.4658	92.5365	93.0143	93.2729	93.267	92.6442	92.655	92.8202	92.8308	92.8484	92.8985	93.1988	92.7261	93.2063	92.7827	92.7058	92.8921	92.8861	93.0313	92.7782	92.8168	92.9455	92.7761	92.6621	92.8968	92.6009	92.6761	93.0174	92.64	92.7888	93.0098	92.5717	92.9132	92.7731
54.7	92.1027	92.4198	92.3062	92.4073	92.4053	92.1681	92.0529	92.4051	93.2739	93.9012	91.0455	92.1285	91.921	92.9533	91.8018	91.9878	92.0683	92.516	92.7948	92.7955	92.124	92.1225	92.3508	92.2931	92.3368	92.3958	92.7763	92.1993	92.7372	92.305	92.221	92.4165	92.2888	92.5245	92.2951	92.3494	92.5229	92.2924	92.2218	92.4338	92.1078	92.159	92.5547	92.0965	92.3318	92.5012	92.0646	92.352	92.1724
54.8	91.5379	91.8465	91.7863	91.962	91.9816	91.6426	91.5099	91.9301	92.8287	93.4286	90.5404	91.5462	91.3264	92.474	91.0264	91.4977	91.4744	91.9903	92.2843	92.2507	91.6819	91.5919	91.771	91.6793	91.7948	91.9454	92.2166	91.7218	92.3408	91.8294	91.7474	91.9329	91.8516	92.1494	91.8412	91.9078	92.0215	91.7982	91.7712	91.9839	91.6694	91.7005	92.1478	91.5069	91.8529	92.0481	91.6032	91.9091	91.7077
54.9	91.0729	91.3654	91.2834	91.4744	91.5338	91.1263	90.9811	91.4878	92.4291	92.9442	90.0391	90.9893	90.8312	92.0126	89.9401	90.953	90.929	91.4557	91.776	91.7529	91.1621	91.0324	91.2696	91.103	91.2877	91.461	91.7314	91.2248	91.9229	91.3725	91.2788	91.425	91.1331	91.6602	91.3829	91.4384	91.5963	91.3527	91.2633	91.5169	91.1599	91.1929	91.6637	90.9765	91.3806	91.5439	91.1705	91.4514	91.156
55	90.5923	90.8867	90.7766	90.9872	91.0706	90.6849	90.5086	91.0242	91.8894	92.4236	89.5898	90.4951	90.3203	91.596	88.9142	90.3986	90.431	90.8986	91.3343	91.3225	90.6251	90.5156	90.7097	90.6042	90.8276	91.0223	91.283	90.7553	91.4371	90.9154	90.8346	90.9358	90.6642	91.1383	90.8747	90.9144	91.1174	90.8933	90.7869	91.1105	90.6084	90.6895	91.1584	90.4443	90.8144	91.1422	90.7433	91.0061	90.6946
55.1	90.181	90.4608	90.3179	90.5354	90.5868	90.1918	90.0419	90.5763	91.407	92.0299	89.1968	90.0858	89.9287	91.1659	88.201	89.848	90.0096	90.4894	90.9338	90.9595	90.0858	90.0321	90.3201	90.1871	90.3939	90.6335	90.9526	90.2421	90.9264	90.4562	90.3613	90.4364	90.2134	90.5897	90.4058	90.4165	90.7816	90.4098	90.2688	90.6491	90.0712	90.1968	90.6059	90.0238	90.3445	90.721	90.2461	90.4781	90.2157
55.2	89.6831	90.0358	89.8747	90.1003	90.1134	89.7297	89.6281	90.1295	90.9695	91.624	88.8268	89.7185	89.4331	90.7214	87.7611	89.3914	89.5841	90.0866	90.5276	90.5988	89.6757	89.5861	89.8937	89.8222	89.9836	90.2023	90.6592	89.7893	90.4637	89.95	89.907	90.0193	89.9879	90.1565	89.9898	89.9188	90.3001	89.894	89.8325	90.1694	89.6525	89.6993	90.169	89.5866	89.8625	90.3821	89.7863	89.9658	89.7443
55.3	89.2333	89.5804	89.4343	89.6398	89.727	89.2853	89.1451	89.6541	90.5603	91.1843	88.4285	89.1943	88.9704	90.2789	87.1769	88.8739	89.1478	89.7332	90.0758	90.145	89.2069	89.1378	89.4474	89.3716	89.5348	89.7741	90.265	89.3077	90.0122	89.4803	89.4068	89.5425	89.5917	89.7528	89.5314	89.5264	89.815	89.4251	89.3264	89.6791	89.2129	89.2326	89.7633	89.1412	89.4271	89.9674	89.3299	89.5024	89.294
55.4	88.7688	89.124	88.9917	89.1464	89.2522	88.8414	88.7062	89.2042	90.1571	90.7517	87.9811	88.6937	88.4779	89.8598	86.5828	88.4073	88.6636	89.2577	89.5816	89.6822	88.6974	88.6414	88.9387	88.8357	89.0536	89.278	89.8335	88.8345	89.4993	88.9645	88.9135	89.0769	89.1562	89.234	89.0668	89.0419	89.3221	88.9459	88.8707	89.2357	88.6981	88.6901	89.331	88.6573	88.939	89.4827	88.849	88.9985	88.7297
55.5	88.3287	88.7219	88.5246	88.7124	88.8488	88.4315	88.2773	88.7476	89.7652	90.3461	87.559	88.2432	88.0508	89.4353	86.0899	87.8904	88.2017	88.7965	89.0861	89.1926	88.2449	88.1579	88.3743	88.3667	88.5973	88.8212	89.3774	88.3813	89.028	88.5029	88.4253	88.6171	88.6324	88.7489	88.5412	88.5681	88.8994	88.4238	88.3555	88.741	88.1373	88.1627	88.8358	88.3566	88.4709	88.9648	88.3296	88.5679	88.2244
55.6	87.9415	88.2856	88.1501	88.3168	88.4269	88.0064	87.8677	88.2907	89.321	89.9726	87.1051	87.831	87.6246	89.0011	85.6706	87.4066	87.708	88.3143	88.5921	88.7815	87.7678	87.6992	87.6674	87.8962	88.0967	88.3602	88.9498	87.9253	88.5295	88.0255	87.9081	88.1193	88.1171	88.2795	88.0616	88.0338	88.5213	87.9504	87.8674	88.1877	87.6205	87.6279	88.3186	88.0135	87.9525	88.4542	87.8011	88.0125	87.6406
55.7	87.4344	87.8515	87.719	87.8975	88.0182	87.5124	87.4019	87.8461	88.8026	89.4735	86.6527	87.4226	87.1239	88.5763	85.229	86.88	87.1854	87.8214	88.1007	88.3277	87.3284	87.2385	86.9114	87.4785	87.6315	87.8627	88.5315	87.5022	88.0915	87.5522	87.3722	87.588	87.6499	87.841	87.5824	87.5001	88.0182	87.4406	87.3484	87.6247	87.0904	87.0892	87.7867	87.6513	87.4189	87.9601	87.3182	87.4669	87.1089
55.8	86.9759	87.3358	87.3238	87.448	87.5602	86.9792	86.8729	87.4273	88.2378	88.9723	86.1596	86.8522	86.6742	88.0941	84.787	86.3207	86.6989	87.4159	87.5838	87.9249	86.8221	86.7146	86.2613	86.9575	87.1537	87.3973	88.0508	87.0309	87.5735	87.041	86.8522	87.0658	87.1727	87.3518	87.1146	87.0566	87.5173	87.0114	86.904	87.1759	86.5065	86.5844	87.2858	87.1802	86.8605	87.52	86.8444	86.8965	86.535
55.9	86.4824	86.8807	86.8617	86.9641	87.071	86.5006	86.3665	87.0093	87.6303	88.52	85.7081	86.3641	86.1991	87.6375	84.3831	85.791	86.2275	86.979	87.0867	87.4051	86.3159	86.2091	85.7777	86.4981	86.7356	86.9207	87.6044	86.6173	87.1282	86.5934	86.4093	86.6292	86.6857	86.8656	86.6134	86.5786	87.0353	86.4623	86.4103	86.7775	85.9827	86.0828	86.8191	86.7326	86.3803	87.0681	86.3679	86.351	85.9931
56	86.1096	86.3373	86.3658	86.5112	86.6462	86.1002	85.8545	86.5368	86.9535	88.0973	85.2599	85.8446	85.7018	87.1054	83.8189	85.3268	85.8309	86.6336	86.5864	86.9815	85.8336	85.7481	85.3107	85.9964	86.3152	86.409	87.0817	86.1653	86.6847	86.1428	86.0564	86.2738	86.3453	86.4175	86.1849	86.1927	86.6288	85.9965	86.0125	86.425	85.5079	85.6113	86.396	86.3391	85.9057	86.6596	85.9865	85.9204	85.48
56.1	85.6623	85.9268	85.9187	86.0229	86.2458	85.6753	85.4101	86.1048	86.3212	87.6931	84.8323	85.4763	85.2454	86.7426	83.3716	84.8478	85.4257	86.18	86.1626	86.5805	85.3638	85.2951	84.9246	85.5216	85.868	85.9494	86.6727	85.7306	86.3463	85.7662	85.6606	85.8428	85.9013	85.9967	85.7368	85.7531	86.256	85.562	85.624	85.9657	85.061	85.1868	85.9788	85.8975	85.4809	86.2874	85.5452	85.4291	85.0429
56.2	85.1991	85.4922	85.4147	85.5714	85.8383	85.2364	84.9249	85.6478	85.8565	87.2407	84.4219	85.0236	84.7557	86.2808	82.8985	84.3566	84.9433	85.7358	85.7167	86.1801	84.9099	84.8776	84.5655	85.0543	85.4333	85.4567	86.2948	85.2589	85.9452	85.258	85.2537	85.4149	85.5711	85.5289	85.3252	85.301	85.8338	85.1781	85.2279	85.5508	84.6198	84.6807	85.4671	85.5026	84.9846	85.9018	85.1528	84.9623	84.5411
56.3	84.699	85.1023	85.0712	85.17	85.4621	84.8156	84.5046	85.2159	85.5151	86.8079	84.0255	84.5807	84.3784	85.9501	82.5522	83.7905	84.4586	85.267	85.3148	85.7247	84.5301	84.4073	84.2329	84.5886	84.9637	85.049	85.9714	84.8299	85.4462	84.764	84.7715	84.8847	85.0241	85.0638	84.8118	84.8409	85.3691	84.7166	84.7515	85.0479	84.1277	84.1826	85.0006	85.0808	84.4996	85.4741	84.6761	84.3839	84.0737
56.4	84.2142	84.6423	84.5951	84.6826	85.0467	84.3677	84.0245	84.7301	85.0996	86.3364	83.5996	84.0718	83.8998	85.4787	82.1051	83.237	83.9063	84.8148	84.7994	85.1848	84.0767	83.9251	83.8732	84.1387	84.5107	84.594	85.58	84.3573	84.9496	84.2636	84.325	84.4459	84.5773	84.5809	84.3661	84.3447	84.9131	84.2086	84.2195	84.5745	83.6104	83.6542	84.5472	84.6988	83.9455	84.9791	84.2237	83.8676	83.5142
56.5	83.7388	84.1823	84.182	84.2245	84.6007	83.8867	83.5762	84.3009	84.67	85.8684	83.2019	83.5951	83.4993	85.0402	81.6392	82.6781	83.4819	84.3708	84.3028	84.7609	83.6851	83.4693	83.4777	83.667	84.0579	84.169	85.1138	83.9434	84.4508	83.8321	83.8616	83.9766	83.9719	84.1143	83.9002	83.9188	84.4331	83.7452	83.727	84.0457	83.0775	83.1762	84.1944	84.2858	83.4588	84.5787	83.7581	83.3841	83.0018
56.6	83.2837	83.7772	83.7585	83.7524	84.2384	83.3699	83.0944	83.8809	84.2338	85.5101	82.7836	83.1741	83.0554	84.6321	81.1922	82.1388	83.015	83.9268	83.8677	84.3412	83.1841	83.0241	83.0941	83.2805	83.6123	83.7284	84.7286	83.4886	84.0649	83.4174	83.4434	83.5376	83.5109	83.6744	83.4973	83.4754	84.0137	83.2802	83.3115	83.5583	82.5699	82.7383	83.7699	83.8879	82.9498	84.2175	83.3548	82.9278	82.4512
56.7	82.8848	83.3601	83.3564	83.3272	83.8442	82.9251	82.6568	83.465	83.8796	85.1611	82.3867	82.766	82.6196	84.201	80.7731	81.6798	82.5938	83.5176	83.5301	83.9445	82.6952	82.6413	82.6829	82.835	83.2207	83.3252	84.2722	83.0825	83.6268	83.0234	83.0349	83.0979	83.0614	83.1839	83.0855	83.0221	83.5967	82.875	82.9252	83.0638	82.0762	82.2457	83.3903	83.4782	82.4969	83.8456	82.9325	82.4525	81.9543
56.8	82.4549	82.9784	82.9349	82.9355	83.4472	82.5231	82.2367	83.0499	83.4893	84.8201	81.9687	82.3543	82.2003	83.8287	80.3861	81.2351	82.1415	83.0942	83.0942	83.5107	82.2185	82.161	82.2449	82.4313	82.7779	82.8764	83.8832	82.6346	83.2074	82.5694	82.5917	82.6671	82.7068	82.7499	82.6756	82.5418	83.1791	82.385	82.5583	82.5886	81.5626	81.7624	82.9518	83.0123	81.9798	83.4161	82.4597	81.9058	81.4154
56.9	82.0431	82.5609	82.4973	82.5423	82.9976	82.1753	81.8209	82.6383	83.0875	84.4028	81.54	81.868	81.7999	83.3702	80.0415	80.7541	81.7465	82.6937	82.5913	83.0846	81.7914	81.7309	81.8314	82.0224	82.387	82.4939	83.4248	82.242	82.7581	82.1418	82.1951	82.284	82.2689	82.3243	82.2209	82.1018	82.7096	81.9686	82.1598	82.131	81.0377	81.2197	82.55	82.5646	81.4852	82.9563	81.9776	81.322	80.8896
57	81.593	82.136	82.1065	82.1844	82.5895	81.8184	81.3842	82.2005	82.6623	84.0127	81.1295	81.4236	81.365	82.9019	79.6927	80.2239	81.2937	82.2442	82.0905	82.6788	81.3715	81.2557	81.4395	81.591	81.9302	82.0678	83.0391	81.8138	82.3482	81.7079	81.7716	81.8452	81.9317	81.9669	81.7954	81.7092	82.2411	81.5439	81.7374	81.6793	80.5362	80.7688	82.1087	82.1521	80.9646	82.5481	81.5564	80.8081	80.342
57.1	81.1619	81.6542	81.702	81.7145	82.2486	81.351	80.9294	81.7796	82.2018	83.5979	80.7031	80.9509	80.9017	82.4271	79.2773	79.6776	80.798	81.8338	81.603	82.169	80.9251	80.7507	81.0297	81.1066	81.5156	81.6588	82.5993	81.3821	81.9277	81.2793	81.3707	81.3615	81.618	81.4636	81.3902	81.2656	81.8328	81.1121	81.2371	81.1686	79.989	80.2431	81.6395	81.7784	80.4632	82.1292	81.111	80.2867	79.8333
57.2	80.6861	81.1824	81.2587	81.2667	81.8078	80.8803	80.4426	81.3515	81.7659	83.1775	80.3017	80.5423	80.4482	82.032	78.8777	79.1317	80.3361	81.3468	81.1478	81.7501	80.425	80.262	80.6028	80.5411	81.0731	81.1952	82.1608	80.9184	81.4881	80.8622	80.9612	80.9223	81.1924	80.9583	80.9801	80.7937	81.4163	80.6743	80.7584	80.6855	79.4636	79.7525	81.138	81.3953	79.9428	81.7355	80.6982	79.7802	79.2832
57.3	80.1972	80.7394	80.8606	80.7829	81.3782	80.4324	79.9888	80.9204	81.2893	82.7116	79.8953	80.0803	80.0263	81.6394	78.4923	78.6217	79.8731	80.8676	80.69	81.2939	79.931	79.7915	80.1632	80.0928	80.6532	80.7127	81.7232	80.4757	81.0241	80.4276	80.5094	80.4664	80.6843	80.4229	80.5158	80.3347	80.9786	80.1986	80.2867	80.1843	78.9076	79.229	80.661	81.0105	79.4152	81.3106	80.2756	79.1791	78.7478
57.4	79.7347	80.2553	80.4077	80.3611	80.8604	80.0275	79.5245	80.4585	80.7722	82.3065	79.4284	79.5878	79.5647	81.172	78.1176	78.0547	79.4086	80.4228	80.2613	80.8984	79.4789	79.3613	79.7581	79.6034	80.1961	80.2569	81.2816	80.0628	80.5614	80.0263	80.0843	80.1227	80.2306	80.0265	80.0722	79.9159	80.5457	79.7836	79.9427	79.6898	78.4285	78.7822	80.2413	80.6192	78.8809	80.9563	79.9303	78.6434	78.2197
57.5	79.3032	79.8172	80.0012	79.8473	80.3935	79.5762	79.1428	80.0157	80.2759	81.8925	78.9974	79.1052	79.083	80.7153	77.74	77.5353	78.9346	80.0256	79.835	80.4584	79.0293	78.9129	79.3464	79.2102	79.7232	79.8218	80.8444	79.675	80.1588	79.6302	79.6669	79.7034	79.7888	79.6253	79.6786	79.5252	80.174	79.3425	79.5874	79.2323	77.9255	78.3045	79.9058	80.2464	78.3602	80.5957	79.5497	78.1476	77.7043
57.6	78.8464	79.3366	79.4833	79.3726	79.904	79.1378	78.6523	79.5841	79.8283	81.4627	78.4999	78.6235	78.5925	80.2277	77.31	76.9756	78.4751	79.6408	79.4065	80.0304	78.625	78.4555	78.8912	78.752	79.2477	79.3691	80.4128	79.2505	79.7544	79.1528	79.2555	79.2756	79.3352	79.2073	79.2977	79.0894	79.783	78.8956	79.208	78.7506	77.4343	77.8052	79.4871	79.7863	77.8308	80.2097	79.1838	77.6406	77.1582
57.7	78.4146	78.9603	79.0936	78.9195	79.501	78.7453	78.209	79.1704	79.5092	81.0699	78.0839	78.2217	78.202	79.8178	76.9598	76.4681	78.0626	79.2533	79.0259	79.6904	78.1709	78.0142	78.5523	78.3563	78.8169	78.9836	80.0922	78.8007	79.3539	78.7473	78.8819	78.8435	78.7834	78.7552	78.8617	78.6933	79.3714	78.4561	78.7579	78.2879	76.8954	77.2849	79.0782	79.4078	77.3791	79.7453	78.7814	77.0967	76.604
57.8	77.9993	78.5609	78.6547	78.4969	79.0758	78.3949	77.7423	78.7633	79.0968	80.7152	77.6607	77.7887	77.7827	79.3593	76.6036	75.9544	77.6569	78.8383	78.614	79.289	77.7405	77.6029	78.1771	77.9429	78.4539	78.6504	79.7414	78.2624	78.8812	78.257	78.4261	78.3231	78.1931	78.2535	78.3763	78.2065	78.8477	77.994	78.2253	77.6425	76.3391	76.6967	78.5722	78.9918	76.8578	79.2233	78.3602	76.4398	76.0674
57.9	77.5984	78.1795	78.2827	78.1223	78.6923	78.0029	77.395	78.3705	78.7316	80.3736	77.2999	77.4185	77.4021	78.9588	76.2407	75.4742	77.2585	78.49	78.207	78.923	77.2971	77.171	77.8889	77.5643	78.0786	78.3125	79.3734	77.739	78.4581	77.8221	78.0357	77.868	77.708	77.7885	77.9111	77.7671	78.4627	77.5684	77.7808	77.0482	75.7749	76.092	78.1224	78.6482	76.3092	78.7664	77.8797	75.8888	75.5019
58	77.1911	77.7635	77.8456	77.7005	78.2106	77.5754	76.988	77.9697	78.2265	79.9419	76.9	76.9528	76.9554	78.5252	75.8215	74.9397	76.8511	78.0383	77.732	78.4501	76.8296	76.746	77.487	77.0799	77.7076	77.8899	78.8906	76.9695	78.0711	77.3835	77.6572	77.4445	77.3498	77.3504	77.4926	77.3537	78.1396	77.1517	77.4033	76.5542	75.2485	75.6188	77.7551	78.2936	75.7201	78.4465	77.4982	75.4048	75.0561
58.1	76.7229	77.3415	77.4116	77.2837	77.7026	77.1406	76.5049	77.5508	77.8276	79.4691	76.4689	76.4638	76.5172	78.0617	75.3924	74.4326	76.3377	77.5991	77.2551	78.0515	76.3658	76.2887	77.0284	76.5987	77.2333	77.3992	78.4602	76.2277	77.6681	76.9846	77.2816	77.1232	77.0045	76.9114	77.1202	76.8902	77.8626	76.7601	77.0322	76.1191	74.6882	75.1567	77.3585	77.9445	75.1446	78.0732	77.0969	74.9951	74.5149
58.2	76.2921	76.9487	76.9584	76.8486	77.2533	76.7471	76.0388	77.1449	77.3558	79.0534	76.0147	75.9512	76.0975	77.6232	74.9748	73.9273	75.902	77.1204	76.8161	77.6537	75.9424	75.9191	76.6234	76.1076	76.7789	76.9714	78.0375	75.4204	77.2173	76.5489	76.8264	76.7163	76.5407	76.4438	76.657	76.4041	77.4197	76.2728	76.5432	75.6092	74.1608	74.7007	76.9723	77.5402	74.6031	77.6202	76.7319	74.4242	73.9708
58.3	75.8372	76.5823	76.5183	76.415	76.8663	76.4083	75.6266	76.7664	76.9765	78.6747	75.5866	75.5587	75.6793	77.1998	74.601	73.4434	75.4535	76.7432	76.4744	77.3119	75.5029	75.522	76.1801	75.7514	76.3303	76.5659	77.6802	74.9474	76.788	76.1159	76.3681	76.2909	76.0725	76.0216	76.1844	75.937	76.9871	75.8451	76.1176	75.0654	73.6219	74.1437	76.53	77.0673	74.109	77.1248	76.3158	73.8521	73.3648
58.4	75.3716	76.1337	76.0938	75.9869	76.4777	76.0479	75.2101	76.3487	76.5401	78.2289	75.1524	75.1232	75.2653	76.7424	74.2272	72.9177	75.0286	76.323	76.0804	76.8916	75.0413	75.1041	75.8553	75.3129	75.9201	76.1535	77.2491	74.4686	76.3213	75.6362	75.8856	75.8507	75.6368	75.5347	75.6262	75.5216	76.5314	75.3853	75.6651	74.5222	73.0909	73.6129	76.1238	76.5817	73.6088	76.7155	75.923	73.2702	72.8346
58.5	74.9165	75.6992	75.7293	75.5483	76.0581	75.6305	74.8218	75.9691	76.0771	77.872	74.7344	74.7052	74.8367	76.3673	73.85	72.4036	74.5668	75.9304	75.6729	76.4656	74.5834	74.5992	75.4112	74.8856	75.5216	75.7424	76.8671	74.1314	75.9456	75.2498	75.561	75.503	75.2186	75.1571	75.2172	75.1517	76.1409	75.0155	75.3241	74.0861	72.5674	73.1083	75.7184	76.2036	73.1366	76.3503	75.5189	72.7475	72.3152
58.6	74.4835	75.2394	75.3434	75.1195	75.5925	75.1742	74.366	75.5504	75.5213	77.4714	74.2895	74.2645	74.4473	75.9045	73.463	71.9105	74.0757	75.4552	75.2415	76.0469	74.1447	74.1746	74.996	74.3447	75.1396	75.3414	76.4381	73.6931	75.5482	74.7918	75.2096	75.125	74.8129	74.7101	74.8086	74.6906	75.722	74.5374	74.8531	73.6008	72.0393	72.6047	75.3414	75.8813	72.5922	75.9512	75.1214	72.2412	71.8366
58.7	74.0632	74.8943	74.9807	74.6811	75.1817	74.7758	74.0017	75.1622	75.0928	77.1397	73.868	73.8529	74.0685	75.4992	73.0988	71.4291	73.6906	75.1378	74.839	75.629	73.7515	73.7513	74.6132	73.9286	74.7906	75.0076	76.1154	73.3156	75.2261	74.392	74.8873	74.8042	74.3648	74.3185	74.4749	74.282	75.3642	74.1582	74.5316	73.1126	71.5574	72.1251	74.9261	75.5458	72.1144	75.5901	74.7173	71.7617	71.3323
58.8	73.6662	74.4532	74.5374	74.2075	74.7112	74.4026	73.5654	74.6864	74.6909	76.695	73.4024	73.4514	73.6605	74.9963	72.7424	70.9415	73.2379	74.7251	74.3835	75.1949	73.3118	73.3786	74.2335	73.4673	74.4074	74.6318	75.6987	72.8776	74.7789	73.9257	74.3955	74.3813	73.8884	73.8505	74.0599	73.8045	74.9223	73.692	74.1246	72.5882	71.0154	71.6134	74.4881	75.1331	71.5822	75.1039	74.3436	71.2454	70.8179
58.9	73.2258	74.0597	74.1695	73.7361	74.2711	73.9686	73.2023	74.3252	74.3254	76.3148	72.9889	72.9857	73.2374	74.5391	72.3603	70.4403	72.8674	74.3682	73.9265	74.7668	72.8979	72.9375	73.8996	73.0864	73.9832	74.2598	75.3149	72.4015	74.3258	73.4685	73.9276	73.9689	73.3974	73.3591	73.5945	73.3427	74.4495	73.2589	73.7787	72.1131	70.4894	71.0978	74.0137	74.6769	71.0659	74.6445	73.9619	70.7079	70.2553
59	72.7321	73.5464	73.6805	73.2419	73.7508	73.5538	72.7459	73.9323	73.8384	75.918	72.4875	72.4794	72.7701	74.0102	71.8982	69.9547	72.3904	73.8828	73.4505	74.3505	72.4214	72.4764	73.4712	72.5874	73.5115	73.7735	74.8692	71.9549	73.8907	73.024	73.4855	73.5242	72.9544	72.9119	73.0947	72.8401	73.9636	72.7329	73.3105	71.6914	69.9703	70.6496	73.5934	74.2582	70.5131	74.1457	73.5717	70.2048	69.7311
59.1	72.2535	73.1973	73.2654	72.7492	73.2604	73.0969	72.2936	73.6671	73.3485	75.5405	72.0499	72.0277	72.354	73.5386	71.443	69.4177	71.9636	73.4229	73.0315	73.9868	71.9283	72.0481	73.0524	72.1134	73.1038	73.3715	74.4571	71.5196	73.4749	72.5633	73.1158	73.0984	72.5299	72.4457	72.6077	72.3575	73.5628	72.294	72.8666	71.231	69.4975	70.1604	73.2063	73.8584	70.0468	73.7427	73.1587	69.6653	69.2218
59.2	71.8313	72.7602	72.8153	72.2699	72.7958	72.7483	71.8872	73.3189	72.9239	75.1117	71.5904	71.5837	71.9211	73.0475	71.0381	68.997	71.4681	73.0168	72.6748	73.5675	71.4357	71.6238	72.6427	71.7058	72.669	72.9641	74.0711	71.0762	73.0731	72.1314	72.7401	72.7035	72.095	72.0127	72.1654	71.8859	73.1222	71.8331	72.4473	70.7558	69.0268	69.6841	72.755	73.491	69.5938	73.3313	72.8034	69.1683	68.7158
59.3	71.4349	72.426	72.5114	71.8608	72.4056	72.3093	71.5221	72.9815	72.5383	74.737	71.2053	71.2184	71.5983	72.6274	70.7333	68.5352	71.059	72.6307	72.3407	73.2151	70.9745	71.2363	72.2546	71.3211	72.2851	72.6078	73.7035	70.5936	72.6545	71.7212	72.3566	72.2637	71.6616	71.5703	71.7445	71.4191	72.6918	71.3941	72.0865	70.2562	68.5652	69.1995	72.3534	73.1086	69.1127	72.9063	72.4401	68.6488	68.2122
59.4	71.0113	72.0102	72.1407	71.4746	71.9736	71.9347	71.1782	72.6002	72.1419	74.2949	70.7742	70.7437	71.2259	72.0977	70.3766	68.1636	70.6359	72.2594	71.9741	72.8115	70.5249	70.8085	71.8856	70.9056	71.8269	72.2452	73.3918	70.0874	72.2378	71.3143	71.9483	71.9401	71.2381	71.1976	71.2893	70.9185	72.1515	70.879	71.722	69.8338	68.0863	68.6998	71.954	72.6955	68.5891	72.4467	72.0974	68.2381	67.7514
59.5	70.5463	71.6579	71.8016	71.0822	71.5516	71.5499	70.7481	72.2031	71.6859	73.9329	70.2986	70.2859	70.8325	71.6887	70.0203	67.6732	70.2339	71.8714	71.5608	72.4596	70.08	70.4289	71.501	70.4327	71.443	71.9214	73.0454	69.6488	71.884	70.86	71.5457	71.5153	70.7978	70.8005	70.8455	70.4787	71.7216	70.4436	71.3007	69.367	67.5769	68.2413	71.5958	72.2857	68.1108	71.9426	71.666	67.74	67.3087
59.6	70.1148	71.2847	71.4109	70.6278	71.0422	71.2032	70.3347	71.8478	71.1828	73.5581	69.854	69.8281	70.4246	71.2445	69.631	67.2658	69.7798	71.4889	71.1659	72.0323	69.6583	70.0456	71.1345	70.0007	71.0358	71.5264	72.6389	69.1473	71.4668	70.3567	71.1261	71.1318	70.3009	70.3706	70.3969	70.0378	71.2269	69.9899	70.8712	68.9663	67.0602	67.7554	71.192	71.8416	67.6421	71.4393	71.2585	67.2558	66.861
59.7	69.6699	70.8814	71.0446	70.1492	70.5612	70.8419	69.9201	71.4153	70.6831	73.2082	69.3978	69.3806	70.03	70.7863	69.2489	66.806	69.3241	71.1018	70.6949	71.6122	69.2032	69.6602	70.7109	69.5357	70.66	71.059	72.2131	68.7174	71.0711	69.8897	70.7261	70.6598	69.8531	69.9018	69.9541	69.6099	70.8002	69.5538	70.467	68.4687	66.5528	67.3449	70.73	71.4215	67.1759	71.0213	70.8379	66.748	66.3954
59.8	69.1947	70.4323	70.6408	69.6714	70.0812	70.4778	69.5172	71.0465	70.171	72.85	69.0004	68.9402	69.6466	70.3585	68.8736	66.4363	68.887	70.7207	70.2885	71.2398	68.7484	69.2721	70.3304	69.0915	70.2851	70.3805	71.8278	68.3066	70.6358	69.4957	70.3863	70.3241	69.4695	69.5618	69.5605	69.1986	70.328	69.0985	70.0949	68.0871	66.1643	66.9425	70.4174	71.0449	66.7345	70.606	70.4283	66.3656	65.9316
59.9	68.7793	70.0679	70.272	69.2265	69.7017	70.1388	69.1916	70.6484	69.7457	72.5085	68.5562	68.5022	69.2586	69.9156	68.4783	66.0443	68.43	70.3845	69.9189	70.8889	68.3148	68.9033	69.9118	68.6319	69.9389	69.8283	71.4676	67.9235	70.2836	69.0854	70.0378	69.9837	69.0547	69.1564	69.1064	68.7503	69.8776	68.6792	69.7465	67.6511	65.7192	66.4925	70.0676	70.7149	66.3444	70.2104	70.0612	65.9474	65.5021
60	68.2876	69.6935	69.8714	68.743	69.2541	69.7634	68.8265	70.283	69.2974	72.1446	68.1557	68.08	68.854	69.4436	68.085	65.6391	67.9895	70.018	69.5586	70.5744	67.8489	68.5091	69.601	68.2135	69.5636	69.3117	71.1382	67.4481	69.8967	68.5862	69.6322	69.665	68.5327	68.7724	68.6371	68.3035	69.4104	68.2128	69.3812	67.312	65.311	66.0566	69.7341	70.3105	65.9024	69.7036	69.7342	65.5155	65.0515
60.1	67.851	69.3738	69.5079	68.2425	68.7737	69.3599	68.4367	69.8957	68.9105	71.7304	67.6628	67.6487	68.5428	68.9081	67.669	65.1686	67.5154	69.6434	69.2022	70.175	67.4123	68.1026	69.2637	67.7448	69.2069	69.0507	70.7358	66.9209	69.4971	68.0988	69.1971	69.3015	67.9277	68.3632	68.1053	67.7952	68.941	67.7448	69.0113	66.9032	64.8253	65.5818	69.2748	69.8951	65.4682	69.2108	69.3945	65.047	64.6344
60.2	67.3634	68.9296	69.0583	67.7302	68.2132	68.9301	67.9787	69.4869	68.3807	71.3008	67.1503	67.1189	68.0765	68.295	67.2207	64.7224	67.0211	69.2281	68.7893	69.8034	66.9184	67.6848	68.8969	67.27	68.7416	68.729	70.3516	66.4221	69.0867	67.5913	68.7865	68.9307	67.4518	68.0029	67.6485	67.3125	68.4651	67.2607	68.6151	66.4812	64.4321	65.1796	68.8604	69.4558	65.0257	68.6763	68.9979	64.6242	64.1658
60.3	66.8872	68.5422	68.6901	67.2256	67.6701	68.535	67.5721	69.0829	67.8997	70.8646	66.5724	66.6208	67.6698	67.8061	66.8762	64.2841	66.5134	68.811	68.4491	69.3327	66.4492	67.3401	68.4763	66.8353	68.332	68.4023	69.937	65.9325	68.7385	67.1876	68.4643	68.5284	67.004	67.5929	67.1989	66.8746	68.0947	66.8052	68.2425	66.0499	64.022	64.7919	68.4995	69.0924	64.6596	68.2308	68.6152	64.2413	63.7481
60.4	66.3604	68.1066	68.2626	66.6875	67.1358	68.1333	67.1674	68.6536	67.3788	70.4564	66.0487	66.1561	67.2427	67.2735	66.4891	63.8947	65.9657	68.4038	68.0155	68.9037	65.9129	66.9118	68.0302	66.3426	67.9095	68.0116	69.5256	65.453	68.3367	66.7238	68.039	68.0991	66.5617	67.1194	66.7602	66.3852	67.5973	66.2973	67.8346	65.6107	63.6242	64.3951	68.1122	68.697	64.2434	67.7498	68.2213	63.8078	63.3121
60.5	65.8595	67.7203	67.95	66.1454	66.6649	67.7478	66.7941	68.2831	66.9389	70.0653	65.5729	65.7621	66.8678	66.8132	66.1035	63.4634	65.4894	67.9954	67.6399	68.5242	65.3832	66.5287	67.686	65.9005	67.5803	67.6345	69.1552	64.9045	67.8903	66.2101	67.6352	67.6715	66.0243	66.6673	66.2179	65.8105	67.0864	65.7507	67.3821	65.2145	63.1618	63.9463	67.6693	68.3273	63.7821	67.2278	67.8089	63.3819	62.8715
60.6	65.397	67.2724	67.5302	65.6444	66.1677	67.3459	66.3481	67.8785	66.3834	69.7246	65.0537	65.2824	66.4575	66.3163	65.6727	63.0191	64.973	67.6197	67.2054	68.152	64.8397	66.0798	67.2999	65.3728	67.1888	67.2437	68.7446	64.374	67.4297	65.6568	67.1608	67.2137	65.4768	66.2397	65.6843	65.1758	66.4892	65.2115	66.9415	64.8068	62.6988	63.4774	67.1847	67.9399	63.3465	66.6605	67.3631	62.9555	62.4566
60.7	64.9205	66.9253	67.1945	65.1786	65.6458	66.9627	65.927	67.4662	65.8856	69.3102	64.5657	64.757	65.9693	65.8018	65.2458	62.5574	64.5047	67.2143	66.8019	67.8067	64.3577	65.6755	66.9248	64.9007	66.7411	66.8255	68.3907	63.8323	67.0093	65.1799	66.8306	66.8667	64.9822	65.905	65.157	64.6557	66.014	64.7167	66.5569	64.416	62.2975	63.119	66.7665	67.535	62.9491	66.1583	67.0065	62.5911	62.0666
60.8	64.412	66.5384	66.7903	64.7291	65.1079	66.5641	65.5247	67.0165	65.3174	68.8797	63.9856	64.241	65.5693	65.2853	64.8826	62.1329	63.982	66.8147	66.3752	67.357	63.9037	65.2857	66.4717	64.3495	66.342	66.4316	67.9761	63.357	66.6197	64.7211	66.4466	66.4945	64.5935	65.475	64.6787	64.1616	65.5452	64.207	66.203	64.0402	61.9467	62.7272	66.3894	67.1544	62.5895	65.6692	66.6958	62.172	61.7035
60.9	63.8658	66.1941	66.4267	64.1756	64.5477	66.1858	65.1405	66.6241	64.8037	68.4266	63.5138	63.7716	65.186	64.7535	64.4829	61.7477	63.5199	66.4149	65.9693	67.0287	63.4003	64.8907	66.0571	63.9147	66.0264	66.0228	67.5759	62.8524	66.2686	64.2789	66.0821	66.1451	64.1718	65.1427	64.2129	63.7085	65.0481	63.6727	65.803	63.6094	61.5849	62.3728	66.0364	66.7588	62.1906	65.1761	66.3378	61.7329	61.3046
61	63.3951	65.7708	66.0181	63.6454	64.014	65.8173	64.7562	66.2123	64.2884	68.0541	62.988	63.3346	64.8305	64.2037	64.1006	61.3876	63.0139	66.0387	65.5934	66.5966	62.8673	64.5406	65.6259	63.4281	65.6827	65.6189	67.2048	62.3499	65.8982	63.8284	65.6792	65.7464	63.7371	64.6796	63.7181	63.1767	64.5234	63.1445	65.3987	63.2259	61.1691	61.9492	65.6685	66.3606	61.7839	64.6672	65.9742	61.2955	60.8796
61.1	62.9446	65.4019	65.6076	63.0579	63.4815	65.4126	64.3133	65.8045	63.8206	67.6566	62.5298	62.9067	64.4786	63.663	63.6875	61.0131	62.5189	65.6352	65.1916	66.1833	62.2735	64.1166	65.2142	62.9204	65.2544	65.2039	66.8632	61.8267	65.4836	63.3187	65.2589	65.3311	63.1411	64.3288	63.1739	62.6338	63.9907	62.6352	65.0038	62.8204	60.7742	61.6112	65.2649	65.9401	61.3563	64.1422	65.5419	60.9392	60.4637
61.2	62.5419	65.0003	65.2394	62.5935	63.0378	65.0868	63.9888	65.404	63.435	67.3613	62.062	62.4552	64.1298	63.1579	63.3217	60.6873	61.9738	65.3005	64.8572	65.752	61.784	63.7853	64.9002	62.4156	64.838	64.8582	66.5572	61.2772	65.0652	62.8254	64.8869	64.9586	62.6156	63.923	62.6376	62.0774	63.5112	62.1653	64.6434	62.499	60.3805	61.2144	64.8304	65.5583	60.9943	63.6504	65.1991	60.5841	60.0864
61.3	61.988	64.613	64.8803	62.0327	62.4961	64.6916	63.6162	65.0218	62.9081	66.9533	61.5381	61.9687	63.7618	62.6291	62.9415	60.3341	61.4728	64.884	64.464	65.351	61.2336	63.3979	64.5884	61.9034	64.459	64.4601	66.2135	60.7716	64.6542	62.2841	64.5105	64.5445	62.025	63.5528	62.1178	61.548	62.9985	61.6415	64.2468	62.1209	60.0093	60.8301	64.4137	65.1621	60.6283	63.1207	64.7994	60.2113	59.7026
61.4	61.4336	64.227	64.5243	61.5445	61.9362	64.3106	63.265	64.6307	62.3948	66.6333	61.0582	61.487	63.3972	62.1194	62.6019	60.0208	60.9811	64.5642	64.0851	65.0768	60.7293	62.9983	64.2537	61.4264	64.1077	64.1011	65.8543	60.2403	64.2801	61.8633	64.1956	64.2091	61.544	63.2277	61.6789	61.0307	62.544	61.1304	63.8951	61.7712	59.6741	60.4547	64.072	64.7833	60.2897	62.6134	64.5008	59.8336	59.3795
61.5	60.938	63.893	64.1868	61.0478	61.3856	63.8815	62.8641	64.2485	61.8832	66.2151	60.5211	61.0353	63.0342	61.6316	62.2309	59.6468	60.5579	64.1912	63.6986	64.7294	60.2355	62.6186	63.867	60.9751	63.7425	63.7287	65.5253	59.7524	63.9019	61.4123	63.833	63.8566	61.1092	62.8691	61.1982	60.5516	62.0097	60.5904	63.5583	61.378	59.3302	60.1018	63.7369	64.432	59.9071	62.092	64.1048	59.4473	59.004
61.6	60.4939	63.4923	63.7931	60.567	60.8697	63.4785	62.5056	63.8686	61.4219	65.8294	60.0035	60.5779	62.6706	61.1353	61.8482	59.2783	60.0662	63.8418	63.3379	64.3965	59.742	62.2601	63.4408	60.5559	63.4015	63.3639	65.1186	59.2711	63.5196	60.935	63.4764	63.4946	60.6877	62.5574	60.7154	59.9979	61.5557	60.1095	63.2325	61.0305	58.9948	59.7443	63.3818	64.1071	59.5625	61.6205	63.7328	59.1047	58.6923
61.7	60.0649	63.1368	63.409	60.0666	60.3978	63.1196	62.142	63.4959	60.9863	65.4063	59.484	60.1054	62.265	60.6187	61.4468	58.9069	59.5803	63.4925	63.0053	63.9659	59.2568	61.9402	63.0517	60.1492	63.0261	62.9855	64.7603	58.7748	63.1682	60.4079	63.0468	63.0762	60.1666	62.1481	60.169	59.4926	61.0345	59.5814	62.849	60.65	58.5865	59.3524	62.9857	63.7395	59.2037	61.1133	63.2871	58.7287	58.2713
61.8	59.5376	62.7365	63.0072	59.5194	59.8461	62.7324	61.7487	63.0812	60.4571	64.9844	58.9932	59.6518	61.8569	60.0676	61.0685	58.5437	59.0409	63.1399	62.631	63.6152	58.7122	61.5354	62.6573	59.6601	62.6517	62.547	64.3554	58.3275	62.7854	59.9052	62.6465	62.655	59.6092	61.7498	59.633	58.9295	60.556	59.0895	62.4349	60.3027	58.2245	58.9882	62.5804	63.3867	58.8789	60.6373	62.9147	58.4463	57.9427
61.9	59.0864	62.4501	62.6638	59.0204	59.3852	62.4002	61.3696	62.6534	60.0312	64.6222	58.5548	59.2484	61.5001	59.5854	60.7421	58.2255	58.5025	62.8049	62.2918	63.2366	58.1938	61.1877	62.3165	59.1713	62.2696	62.1908	64.0621	57.7774	62.4061	59.4092	62.2114	62.2452	59.0924	61.3194	59.0737	58.4455	59.9927	58.5361	61.9858	59.9363	57.8145	58.5747	62.1524	63.0023	58.5206	60.068	62.5512	58.0572	57.582
62	58.5986	62.0999	62.3226	58.4816	58.8419	62.0299	60.977	62.2508	59.5315	64.2247	58.0447	58.8306	61.1938	59.0887	60.3722	57.8373	58.0098	62.3973	61.9002	62.911	57.7001	60.7776	61.9209	58.6863	61.8499	61.8042	63.6873	57.2456	61.9692	58.9299	61.8411	61.8319	58.6188	60.9466	58.5456	57.9114	59.4992	58.0235	61.5545	59.549	57.3957	58.2336	61.712	62.5796	58.1552	59.5577	62.1948	57.7045	57.2101
62.1	58.147	61.7646	61.9573	58.0161	58.3992	61.7042	60.5873	61.8302	59.0796	63.8853	57.5327	58.4205	60.8287	58.594	60	57.4832	57.5844	62.0291	61.5341	62.5301	57.2625	60.3964	61.5093	58.2244	61.4714	61.4876	63.3004	56.6971	61.5547	58.469	61.4931	61.536	58.1433	60.5671	58.0504	57.4029	59.043	57.54	61.2039	59.2488	57.0343	57.8625	61.3553	62.1613	57.8051	59.0314	61.8535	57.3293	56.866
62.2	57.6739	61.37	61.6213	57.5604	57.9053	61.3782	60.1999	61.4328	58.5957	63.5463	57.0502	57.9663	60.4588	58.1107	59.6615	57.1012	57.1455	61.696	61.1623	62.201	56.8206	59.9642	61.1289	57.7885	61.1382	61.1074	62.8727	56.1964	61.1665	58.0186	61.1416	61.1677	57.6644	60.214	57.5804	56.8654	58.5663	57.0771	60.8365	58.9547	56.7347	57.5421	60.9591	61.7921	57.4256	58.5022	61.455	57.0072	56.5003
62.3	57.2191	61.017	61.264	57.1153	57.4337	61.02	59.8598	61.0043	58.1655	63.1758	56.6201	57.5528	60.0434	57.669	59.3023	56.7542	56.6985	61.3659	60.7893	61.835	56.3456	59.6102	60.7789	57.3738	60.8318	60.7269	62.4811	55.7265	60.7665	57.5567	60.7583	60.8059	57.2152	59.8277	57.1403	56.4172	58.0936	56.6055	60.4729	58.6634	56.4629	57.1962	60.6421	61.3983	57.0631	58.0192	61.0623	56.6488	56.2153
62.4	56.7579	60.7078	60.8977	56.6017	56.9252	60.62	59.5111	60.5794	57.6767	62.7762	56.1945	57.0958	59.7109	57.2255	58.9607	56.4588	56.21	61.0222	60.437	61.4794	55.8431	59.2219	60.3756	56.9154	60.4693	60.3516	62.0942	55.2114	60.3613	57.0793	60.3423	60.4021	56.7232	59.4417	56.6895	55.9728	57.6409	56.1329	60.0621	58.295	56.1033	56.8439	60.2607	60.9739	56.6871	57.4805	60.6682	56.2933	55.8334
62.5	56.3117	60.3412	60.501	56.0971	56.4152	60.1827	59.1037	60.1076	57.1621	62.3724	55.7278	56.6736	59.3178	56.7296	58.5682	56.0976	55.7817	60.612	60.1043	61.0777	55.3394	58.8594	59.9678	56.4349	60.067	59.9887	61.6845	54.7485	59.9961	56.6362	59.9656	60.0737	56.2559	59.0317	56.2409	55.5065	57.282	55.6606	59.7105	57.9271	55.7392	56.5062	59.9306	60.5348	56.3823	57.0246	60.3462	55.968	55.4837
62.6	55.8721	59.9884	60.1176	55.6225	55.9573	59.8111	58.6759	59.5333	56.7233	61.9773	55.2528	56.278	59.0009	56.2744	58.2202	55.8017	55.3046	60.2438	59.7886	60.6878	54.8435	58.5036	59.5996	55.9786	59.7087	59.668	61.3085	54.2984	59.6647	56.2454	59.5865	59.7768	55.7942	58.6774	55.8031	55.0386	56.888	55.2338	59.3862	57.6231	55.4167	56.1907	59.5677	60.1952	56.0751	56.5997	60.0053	55.6657	55.174
62.7	55.4214	59.5604	59.7695	55.2075	55.5082	59.4253	58.2644	58.895	56.3177	61.5351	54.7717	55.8755	58.6232	55.8237	57.8409	55.4165	54.8114	59.8223	59.3743	60.2885	54.4022	58.135	59.2513	55.5551	59.3092	59.2885	60.911	53.8805	59.342	55.8364	59.2079	59.4231	55.371	58.3406	55.3612	54.5771	56.3926	54.7719	59.0212	57.2721	55.0822	55.8939	59.1896	59.853	55.751	56.1728	59.6707	55.3485	54.8771
62.8	54.9928	59.1802	59.3706	54.766	55.0642	59.0334	57.8713	58.2432	55.9696	61.0849	54.3042	55.4693	58.253	55.415	57.4439	55.0785	54.3552	59.4728	58.9421	59.8852	53.9208	57.7645	58.8855	55.1868	58.9445	58.8868	60.5461	53.4341	58.9554	55.3944	58.7954	58.9904	54.9087	58.0021	54.8931	54.0897	55.9279	54.3172	58.6463	56.9545	54.7607	55.5926	58.7897	59.4944	55.3886	55.7771	59.2925	54.9983	54.5511
62.9	54.5706	58.8054	58.9876	54.2959	54.5927	58.6348	57.4761	57.9275	55.5315	60.6655	53.8715	55.0462	57.856	54.9584	57.0686	54.725	53.8863	59.1321	58.5489	59.4859	53.5065	57.3423	58.4409	54.7661	58.5562	58.4954	60.1523	52.9342	58.5345	54.9326	58.3939	58.5406	54.4091	57.6213	54.4111	53.6298	55.4719	53.851	58.1952	56.5973	54.4099	55.2218	58.338	59.1341	55.0363	55.3173	58.9583	54.6434	54.1667
63	54.2024	58.4693	58.5895	53.8479	54.1508	58.2382	57.0724	57.7792	55.1298	60.2678	53.4807	54.6753	57.4695	54.508	56.6918	54.3717	53.4859	58.7887	58.1595	59.0882	53.0322	56.9508	58.0618	54.4263	58.1835	58.1034	59.7431	52.4616	58.104	54.451	57.947	58.1092	53.9704	57.1759	53.9531	53.1778	55.047	53.3748	57.7814	56.2889	54.0977	54.852	57.9139	58.679	54.6781	54.8946	58.5089	54.2816	53.8272
63.1	53.7973	58.1086	58.2103	53.3819	53.6689	57.8401	56.6925	57.661	54.6214	59.8594	53.0438	54.3121	57.1132	54.0762	56.309	54.0753	53.0651	58.3737	57.7883	58.6869	52.609	56.5688	57.676	53.9978	57.7677	57.7351	59.3383	52.0299	57.7161	54.0367	57.5484	57.7376	53.5863	56.7378	53.534	52.8195	54.6567	52.9536	57.3229	55.9539	53.7163	54.4527	57.4927	58.2449	54.3452	54.4388	58.0827	53.9595	53.4946
63.2	53.4058	57.7065	57.832	52.9526	53.2366	57.4402	56.2961	57.3616	54.1876	59.4367	52.5929	53.8924	56.7447	53.6863	55.9205	53.7315	52.6876	57.925	57.3716	58.2365	52.1487	56.1729	57.293	53.5665	57.363	57.302	58.9119	51.7118	57.398	53.6685	57.1921	57.3799	53.2617	56.3752	53.2007	52.4046	54.2615	52.5435	56.9494	55.6922	53.3867	54.119	57.1598	57.842	54.067	54.0194	57.6568	53.6655	53.2237
63.3	52.97	57.2455	57.3925	52.4961	52.7875	57.0362	55.8647	56.9426	53.7654	58.969	52.1283	53.4876	56.3524	53.2361	55.4838	53.4361	52.2561	57.488	56.9996	57.7909	51.6978	55.8028	56.825	53.1272	56.9514	56.8546	58.4955	51.3117	57.0379	53.2884	56.7991	56.9635	52.8667	56.0231	52.7696	52.0125	53.9115	52.1287	56.5548	55.3769	53.0515	53.7716	56.7448	57.5061	53.7599	53.6009	57.2436	53.3232	52.9176
63.4	52.5805	56.8432	56.9821	52.0996	52.3807	56.6045	55.4691	56.5361	53.3742	58.5167	51.7357	53.0585	55.9678	52.8243	55.0756	53.065	51.8401	57.0818	56.588	57.3556	51.2944	55.392	56.4087	52.7573	56.5234	56.4319	58.0423	50.9159	56.6516	52.8878	56.3288	56.5902	52.387	55.6377	52.343	51.5869	53.5084	51.7041	56.169	55.0467	52.7595	53.45	56.3879	57.1459	53.3958	53.1245	56.8018	52.9404	52.6289
63.5	52.1951	56.4195	56.5466	51.7137	51.9697	56.1706	55.0435	56.0876	52.8928	58.0612	51.3194	52.6807	55.5881	52.4094	54.6657	52.6896	51.4048	56.6706	56.1925	56.9409	50.8572	54.9956	55.9916	52.3579	56.0938	56.0019	57.5507	50.4633	56.2521	52.5001	55.8884	56.1898	51.9237	55.2423	51.8882	51.1834	53.1187	51.2793	55.8	54.6693	52.4375	53.0814	55.9685	56.7119	53.0738	52.7197	56.3433	52.5925	52.3151
63.6	51.8441	56.0241	56.1666	51.3411	51.6108	55.7397	54.6383	55.6812	52.4823	57.6436	50.9408	52.3009	55.2623	52.1483	54.3318	52.3024	51.0083	56.2952	55.8399	56.581	50.467	54.6087	55.5921	51.9555	55.6778	55.6047	57.1386	50.0443	55.8287	52.1354	55.4986	55.8087	51.4381	54.8401	51.5168	50.7579	52.7401	50.8682	55.3976	54.3333	52.0853	52.7399	55.5708	56.2264	52.7504	52.3328	55.9242	52.2683	51.976
63.7	51.4389	55.6226	55.7788	50.9593	51.2355	55.3453	54.219	55.2822	52.1572	57.235	50.5796	51.9713	54.9051	51.8563	53.9967	51.9748	50.6375	55.9399	55.4994	56.1951	50.064	54.2089	55.196	51.5364	55.3318	55.2333	56.7074	49.6567	55.4523	51.7689	55.1161	55.3991	51.0348	54.4248	51.1635	50.3718	52.3896	50.4883	54.9877	54.0362	51.745	52.4316	55.1262	55.752	52.4643	52.0414	55.5201	51.9773	51.634
63.8	51.0382	55.2055	55.3894	50.5668	50.8434	54.9093	53.8273	54.8634	51.7902	56.7939	50.2262	51.631	54.5609	51.5408	53.604	51.6805	50.2914	55.5574	55.1417	55.822	49.7207	53.8252	54.7945	51.2492	54.9583	54.8252	56.3313	49.253	55.0419	51.3853	54.6891	54.9339	50.6753	53.9743	50.7746	49.9921	52.0823	50.1106	54.5396	53.7627	51.4038	52.1126	54.664	55.323	52.1463	51.6178	55.0667	51.6573	51.3049
63.9	50.6559	54.7833	54.9671	50.1417	50.4495	54.473	53.408	54.401	51.4466	56.3226	49.8577	51.2535	54.1607	51.1097	53.173	51.3757	49.9033	55.1312	54.7628	55.3732	49.3737	53.4069	54.4142	50.9016	54.5757	54.4136	55.8723	48.9325	54.6786	50.9968	54.2094	54.5368	50.3137	53.5625	50.3955	49.5905	51.7737	49.7573	54.0826	53.4702	51.0971	51.7868	54.2344	54.9251	51.8456	51.19	54.5908	51.34	50.9764
64	50.2976	54.312	54.5023	49.7082	50.0955	54.0043	52.9533	53.9522	51.0463	55.7967	49.4881	50.863	53.7726	50.6968	52.7055	51.0789	49.5275	54.6786	54.3271	54.9435	49.008	52.9927	53.9327	50.5927	54.1462	53.9388	55.4199	48.5476	54.2513	50.6295	53.7595	54.0884	49.9399	53.2114	50.0223	49.1917	51.4094	49.3938	53.6549	53.1623	50.7747	51.4284	53.7584	54.5138	51.5251	50.7728	54.1724	51.0226	50.6972
64.1	49.9377	53.8179	54.0352	49.3208	49.7719	53.5583	52.478	53.5488	50.7071	55.2721	49.1111	50.5068	53.3574	50.3039	52.2663	50.7293	49.1256	54.2442	53.9388	54.4639	48.6271	52.5417	53.5133	50.2006	53.7406	53.5034	54.9277	48.1669	53.875	50.2478	53.2598	53.7362	49.5263	52.8476	49.6573	48.8098	51.0331	49.0255	53.2398	52.8466	50.4235	51.0819	53.3561	54.0208	51.1608	50.3935	53.7231	50.6711	50.3718
64.2	49.5745	53.3855	53.6408	48.9452	49.3773	53.0939	52.0739	53.1361	50.333	54.8107	48.7522	50.1809	53.0024	49.9993	51.8442	50.3658	48.8081	53.8294	53.4868	53.9879	48.251	52.0988	53.1126	49.8525	53.3583	53.09	54.4563	47.75	53.4652	49.8668	52.7718	53.3131	49.2092	52.4156	49.308	48.448	50.6452	48.6477	52.7905	52.5448	50.0888	50.7343	52.9215	53.5851	50.789	50.0672	53.2406	50.313	50.0387
64.3	49.2104	52.9505	53.2391	48.6027	48.9929	52.6514	51.6158	52.6813	49.894	54.3199	48.3714	49.8728	52.6178	49.6212	51.4155	49.965	48.416	53.4123	53.0981	53.5379	47.8387	51.6911	52.7149	49.4682	52.9378	52.666	53.9666	47.3669	53.0453	49.4917	52.2591	52.9084	48.815	51.937	48.9615	48.1214	50.2645	48.2565	52.3291	52.2532	49.7624	50.4047	52.553	53.1371	50.4322	49.6851	52.687	49.9751	49.6726
64.4	48.8848	52.5547	52.847	48.2299	48.5836	52.2091	51.1899	52.2247	49.5577	53.8648	48.0248	49.543	52.2297	49.2858	51.0118	49.6708	48.144	52.9852	52.6955	53.1103	47.4748	51.3507	52.3218	49.1264	52.5414	52.2993	53.5218	47.0303	52.6335	49.1355	51.7715	52.4642	48.395	51.4734	48.6058	47.7714	49.8601	47.9085	51.8593	51.942	49.4469	50.1002	52.1002	52.6991	50.0817	49.3082	52.2	49.6555	49.3529
64.5	48.5449	52.0867	52.3969	47.8828	48.2404	51.7654	50.7074	51.7842	49.2107	53.3512	47.6582	49.1915	51.8009	48.8764	50.5907	49.3891	47.7265	52.5548	52.3421	52.628	47.0844	50.8953	51.8181	48.7533	52.1266	51.8639	53.0415	46.6851	52.2447	48.7987	51.303	51.9682	48.0332	51.0217	48.2602	47.4074	49.4306	47.5492	51.387	51.6461	49.0875	49.785	51.6318	52.2466	49.7694	48.8947	51.722	49.3665	49.0206
64.6	48.2315	51.6301	51.9363	47.5266	47.9249	51.2818	50.2911	51.3573	48.9324	52.8692	47.3416	48.8823	51.4258	48.5775	50.1929	49.1041	47.3929	52.1392	51.9762	52.1842	46.7797	50.4496	51.3571	48.4413	51.6846	51.4455	52.5693	46.3109	51.8485	48.4385	50.757	51.4683	47.7452	50.5404	47.8558	47.0027	49.0148	47.155	50.8844	51.2912	48.6931	49.4007	51.0973	51.7284	49.4597	48.5234	51.2345	48.9941	48.6347
64.7	47.9129	51.1795	51.4949	47.2097	47.5698	50.7839	49.8653	50.9025	48.5964	52.3562	47.0039	48.5376	51.0464	48.2131	49.7534	48.7878	46.9992	51.7362	51.5712	51.6895	46.4362	49.9495	50.871	48.1143	51.2182	50.932	52.0277	45.9381	51.4372	48.0977	50.2217	51.0075	47.4731	50.0444	47.4746	46.622	48.6028	46.7662	50.3691	50.8965	48.3308	49.0289	50.5826	51.2207	49.1486	48.1771	50.6992	48.5791	48.2683
64.8	47.5738	50.731	51.0539	46.8585	47.2161	50.2929	49.43	50.4833	48.2038	51.8419	46.6703	48.2477	50.6496	47.9256	49.3485	48.4818	46.7288	51.3143	51.195	51.2232	46.1212	49.5361	50.4613	47.8237	50.7333	50.4778	51.4742	45.5836	51.0206	47.7527	49.6836	50.5761	47.1578	49.5887	47.0895	46.268	48.2514	46.4008	49.8877	50.5162	48.0266	48.682	50.1083	50.7051	48.8299	47.8438	50.1709	48.2191	47.8867
64.9	47.2361	50.2452	50.5892	46.488	46.8608	49.8224	48.9746	50.029	47.8086	51.3001	46.3101	47.8869	50.2434	47.5377	48.9284	48.1734	46.4001	50.8774	50.7868	50.7018	45.7604	49.0969	49.9713	47.4893	50.2767	49.984	50.9163	45.2373	50.609	47.4258	49.1868	50.1117	46.6812	49.141	46.7809	45.8865	47.9074	46.0459	49.4198	50.1762	47.7041	48.3877	49.6464	50.2342	48.4698	47.4684	49.6597	47.8759	47.5577
65	46.9038	49.7638	50.1177	46.1327	46.5416	49.3314	48.4762	49.5788	47.462	50.7556	45.9714	47.588	49.8356	47.2252	48.5308	47.8738	46.0844	50.4136	50.4015	50.208	45.4096	48.6811	49.5398	47.1413	49.8645	49.5722	50.3884	44.9104	50.1844	47.0953	48.7238	49.6753	46.369	48.7203	46.4786	45.586	47.6726	45.7136	48.959	49.8433	47.4176	48.0814	49.2145	49.8051	48.128	47.1612	49.1779	47.5881	47.2063
65.1	46.589	49.2763	49.6499	45.7932	46.2032	48.8853	47.9785	49.0958	47.1617	50.2251	45.6613	47.2707	49.4795	46.871	48.0802	47.544	45.7211	49.9817	49.9956	49.742	45.0251	48.3241	49.1289	46.8156	49.4441	49.0883	49.8905	44.5853	49.7717	46.787	48.2285	49.2227	45.9916	48.2901	46.175	45.2428	47.4056	45.3884	48.498	49.5411	47.098	47.7922	48.7509	49.3482	47.8023	46.8109	48.6821	47.2767	46.888
65.2	46.2477	48.8132	49.2145	45.4899	45.8451	48.3862	47.4912	48.61	46.8777	49.7096	45.3371	46.9515	49.0528	46.5625	47.6286	47.2343	45.3789	49.5163	49.5647	49.2477	44.679	47.8715	48.7404	46.4504	49.0252	48.6443	49.3766	44.2589	49.3604	46.4515	47.7628	48.784	45.758	47.8521	45.8662	44.923	47.0911	45.0938	48.0062	49.2376	46.7997	47.4649	48.2932	48.8925	47.5133	46.5109	48.1304	46.9861	46.5367
65.3	45.8704	48.3487	48.7511	45.1145	45.5159	47.8972	47.0521	48.1254	46.5537	49.1599	45.0221	46.612	48.6567	46.2425	47.168	46.8908	45.0701	49.0527	49.1483	48.7929	44.331	47.4202	48.2907	46.1512	48.5315	48.1816	48.8619	43.8787	48.9105	46.1153	47.1907	48.2482	45.4034	47.3855	45.5318	44.5029	46.6514	44.7532	47.4876	48.9414	46.442	47.1388	47.7482	48.4133	47.1792	46.1399	47.5845	46.6619	46.1673
65.4	45.5445	47.8659	48.2822	44.7529	45.1704	47.3617	46.5602	47.6537	46.1776	48.6012	44.6759	46.2508	48.2193	45.8844	46.735	46.5671	44.7506	48.5608	48.732	48.2563	44.0288	46.9125	47.7751	45.8052	48.0508	47.7088	48.3003	43.5369	48.4841	45.7734	46.6481	47.7295	45.089	46.9181	45.1563	44.1918	46.2759	44.4418	46.9876	48.5935	46.072	46.7919	47.2592	47.8879	46.8213	45.8289	47.0809	46.3183	45.8275
65.5	45.2164	47.3943	47.8278	44.3744	44.8334	46.8776	46.0996	47.2335	45.8418	48.072	44.3787	45.9375	47.841	45.5958	46.2983	46.2522	44.4319	48.0774	48.3894	47.769	43.7116	46.5171	47.3175	45.5523	47.5798	47.2268	47.7738	43.2388	48.0599	45.4606	46.087	47.2289	44.7801	46.4747	44.7967	43.8737	45.8882	44.0947	46.4998	48.2385	45.723	46.4598	46.7831	47.4441	46.4901	45.4694	46.5548	45.9571	45.5025
65.6	44.9197	46.8799	47.3349	44.0557	44.5191	46.3665	45.5957	46.7742	45.4819	47.5772	44.0372	45.5965	47.4129	45.2176	45.8273	45.9169	44.0439	47.6081	47.9869	47.2408	43.39	46.0728	46.8377	45.2301	47.1329	46.7393	47.2094	42.9382	47.6793	45.1524	45.5863	46.7381	44.3177	45.9864	44.4638	43.5416	45.5796	43.7518	46.0022	47.8984	45.3929	46.1262	46.3202	46.9608	46.1627	45.1255	46.0062	45.6228	45.1564
65.7	44.5787	46.4095	46.8366	43.7017	44.1668	45.8376	45.1528	46.3056	45.1407	47.0502	43.7381	45.271	47.0081	44.8943	45.3965	45.5711	43.6708	47.1452	47.6346	46.7549	43.0159	45.6569	46.4271	44.939	46.6978	46.2773	46.6469	42.6127	47.23	44.8236	45.0558	46.2718	43.9717	45.4887	44.1645	43.1906	45.2137	43.367	45.4353	47.5605	45.0689	45.7756	45.8275	46.5273	45.8481	44.7575	45.4234	45.2708	44.7794
65.8	44.2543	45.9145	46.3135	43.3585	43.8434	45.3198	44.6639	45.8172	44.8255	46.4609	43.3759	44.918	46.5479	44.4877	45.0006	45.2148	43.3533	46.6811	47.211	46.246	42.656	45.1615	45.959	44.5707	46.2291	45.8252	46.0802	42.2643	46.7995	44.4999	44.5379	45.8132	43.5489	45.0378	43.8252	42.8326	44.9249	43.0297	44.9765	47.2082	44.7267	45.4518	45.3247	46.0409	45.4866	44.4104	44.8954	44.9596	44.4345
65.9	43.9084	45.4177	45.8286	43.0129	43.5138	44.8244	44.1933	45.3509	44.4945	45.8877	43.0734	44.614	46.1385	44.1905	44.6198	44.9282	43.0274	46.2335	46.7964	45.7042	42.2832	44.7537	45.5138	44.2208	45.7347	45.3159	45.5602	41.9331	46.3436	44.1461	43.9897	45.3658	43.297	44.6208	43.4854	42.5276	44.5942	42.6892	44.4713	46.8181	44.326	45.1028	44.8672	45.5927	45.1368	44.0473	44.3624	44.6062	44.1001
66	43.585	44.9908	45.4012	42.7137	43.2308	44.3533	43.7585	44.9086	44.1791	45.3705	42.7264	44.3179	45.7486	43.8882	44.1799	44.6177	42.7445	45.7708	46.3648	45.2357	41.9883	44.2957	45.1149	43.8608	45.2835	44.8727	45.1233	41.6367	45.9379	43.8547	43.5033	44.9116	42.926	44.2221	43.1473	42.1873	44.26	42.3797	44.0672	46.4914	43.9941	44.7864	44.4621	45.1291	44.8305	43.7383	43.8492	44.2797	43.7686
66.1	43.2801	44.5652	44.9799	42.428	42.9257	43.892	43.3407	44.4659	43.7947	44.8943	42.4473	44.01	45.4024	43.5985	43.7396	44.3272	42.4034	45.3602	45.9977	44.7776	41.6825	43.8674	44.6995	43.535	44.8609	44.4316	44.629	41.3243	45.4855	43.5211	42.9842	44.4436	42.713	43.7717	42.8308	41.8672	43.9095	42.0684	43.576	46.1592	43.658	44.4879	44.0061	44.658	44.5304	43.4094	43.3611	43.9477	43.4061
66.2	42.9534	44.1643	44.5481	42.1211	42.6094	43.432	42.8997	44.047	43.4994	44.4316	42.144	43.6999	45.0296	43.2894	43.3437	43.9573	42.0927	44.9557	45.6631	44.3735	41.4101	43.4087	44.265	43.2335	44.4217	44.0314	44.1344	41.027	45.0873	43.2162	42.5176	44.0054	42.4181	43.3755	42.5321	41.6704	43.6	41.7827	43.1588	45.8831	43.3858	44.2086	43.583	44.2381	44.2541	43.1241	42.8738	43.6389	43.0687
66.3	42.6222	43.7178	44.0642	41.791	42.2848	42.9868	42.4458	43.6261	43.1817	43.9515	41.8655	43.4058	44.6662	42.9607	42.9977	43.6605	41.7547	44.5735	45.3316	43.9009	41.0838	43.0196	43.8196	42.9385	43.956	43.5981	43.6144	40.7486	44.678	42.9041	42.0042	43.5924	42.1507	42.9808	42.2369	41.4994	43.2799	41.4778	42.734	45.5431	43.0701	43.9221	43.1294	43.8018	43.9363	42.787	42.3881	43.3387	42.7138
66.4	42.2984	43.3109	43.6218	41.4306	41.9756	42.5439	42.0093	43.2129	42.9228	43.4885	41.5286	43.1213	44.3129	42.6607	42.6288	43.3205	41.4569	44.1469	44.9706	43.4177	40.768	42.6593	43.41	42.6215	43.5197	43.1389	43.1434	40.4581	44.3118	42.5953	41.567	43.1914	41.7388	42.6198	41.9309	41.3307	42.9838	41.17	42.3137	45.2376	42.754	43.6019	42.749	43.3593	43.6008	42.4635	41.8959	43.0271	42.3618
66.5	41.9928	42.9152	43.1834	41.0824	41.6437	42.117	41.623	42.7965	42.6612	43.0042	41.2387	42.8054	43.9536	42.3623	42.2594	43.0311	41.1416	43.7207	44.6307	42.9646	40.446	42.3007	43.0588	42.331	43.1648	42.7305	42.7219	40.1448	43.9079	42.2671	41.0723	42.7804	41.3857	42.2119	41.61	41.0486	42.6358	40.858	41.863	44.9018	42.4516	43.2791	42.3205	42.8658	43.2415	42.1051	41.4377	42.6917	42.021
66.6	41.6896	42.5154	42.7764	40.7781	41.3343	41.6844	41.223	42.376	42.3575	42.5666	40.9341	42.4998	43.5802	42.0604	41.8377	42.7024	40.8864	43.3076	44.2154	42.564	40.1332	41.8974	42.6598	42.048	42.7536	42.3453	42.2693	39.7699	43.4985	41.9184	40.6249	42.3853	41.015	41.7943	41.2674	40.7617	42.3113	40.565	41.3891	44.5586	42.1196	42.9419	41.8671	42.4266	42.8948	41.7938	40.993	42.3673	41.7226
66.7	41.383	42.0834	42.3721	40.4975	41.0102	41.2499	40.8043	41.9965	42.0435	42.1141	40.6571	42.1984	43.2098	41.7797	41.4575	42.4391	40.5943	42.9681	43.88	42.187	39.8243	41.5213	42.305	41.7447	42.4034	42.0207	41.8317	39.4793	43.1058	41.6262	40.1414	41.9919	40.7759	41.398	40.9632	40.4775	41.962	40.2604	40.9835	44.1846	41.8032	42.6292	41.4131	42.0031	42.6034	41.4823	40.5895	42.0677	41.4216
66.8	41.0975	41.6815	42.0294	40.1801	40.7243	40.8379	40.3871	41.6116	41.6865	41.6847	40.3477	41.9413	42.8433	41.4662	41.0805	42.1643	40.3109	42.591	43.5236	41.7887	39.5337	41.1615	41.9195	41.4167	42.0056	41.6367	41.3822	39.2039	42.7322	41.3823	39.7675	41.6286	40.5957	41.052	40.6886	40.2058	41.6866	39.9941	40.5811	43.897	41.4829	42.3246	41.06	41.6374	42.3616	41.2071	40.1913	41.8293	41.1496
66.9	40.7908	41.3172	41.6852	39.8907	40.4025	40.4488	40.0196	41.282	41.4308	41.2442	40.061	41.6389	42.4984	41.1983	40.7508	41.9097	40.0131	42.2326	43.2368	41.405	39.2689	40.8333	41.588	41.08	41.7094	41.2812	40.9882	38.9584	42.387	41.1427	39.3807	41.2346	40.4446	40.734	40.44	39.8851	41.4062	39.7134	40.228	43.6406	41.2097	42.0356	40.7563	41.2606	42.0537	40.9009	39.799	41.5616	40.8644
67	40.478	40.9761	41.321	39.6183	40.1187	40.0925	39.6565	40.9025	41.1581	40.8723	39.8002	41.368	42.1945	40.8868	40.4232	41.6269	39.7266	41.84	42.9306	41.0321	38.9781	40.5103	41.2735	40.813	41.3234	40.9168	40.6225	38.6578	42.0538	40.8447	39.0193	40.8613	40.1326	40.3698	40.164	39.5905	41.1412	39.4091	39.8532	43.3558	40.9394	41.7291	40.4363	40.9	41.7612	40.6286	39.3648	41.2677	40.5462
67.1	40.1915	40.6137	40.9685	39.383	39.8118	39.7218	39.306	40.5473	40.8833	40.5014	39.5247	41.0675	41.8905	40.6096	40.0687	41.3472	39.4484	41.4665	42.5905	40.6624	38.6904	40.1538	40.9939	40.5212	40.9887	40.6095	40.2494	38.4004	41.6998	40.5271	38.6201	40.4579	39.7742	40.0201	39.8864	39.2705	40.8149	39.1048	39.5168	43.0193	40.6494	41.4673	40.0622	40.4993	41.4372	40.348	38.9569	40.9355	40.1966
67.2	39.9191	40.281	40.6199	39.1084	39.5839	39.3799	38.9619	40.1864	40.6128	40.1566	39.2807	40.7956	41.5672	40.3253	39.7346	41.068	39.1548	41.1217	42.2842	40.3037	38.3919	39.8161	40.6826	40.2402	40.6136	40.2672	39.897	38.1164	41.3592	40.2147	38.2432	40.1133	39.3628	39.6592	39.6008	38.9991	40.5126	38.8282	39.1559	42.6953	40.3438	41.2033	39.6792	40.1131	41.1457	40.0728	38.6	40.6274	39.8762
67.3	39.6542	39.9373	40.3039	38.8195	39.319	38.9948	38.6218	39.844	40.3295	39.8233	39.0026	40.5034	41.2436	40.0993	39.422	40.8021	38.902	40.7572	41.9301	39.943	38.1181	39.4643	40.3707	39.9583	40.2745	39.9602	39.5329	37.8573	41.0272	39.9384	37.8772	39.7938	39.1227	39.367	39.3508	38.7394	40.2317	38.6022	38.847	42.4016	40.062	40.9451	39.3314	39.7734	40.8608	39.8094	38.2504	40.3359	39.6336
67.4	39.3737	39.6169	39.9366	38.5433	39.0604	38.6789	38.2807	39.5323	40.0068	39.4785	38.7581	40.2237	40.9401	39.8329	39.1321	40.5062	38.6394	40.4293	41.6202	39.6125	37.8276	39.1599	40.0067	39.6973	39.9288	39.6281	39.194	37.5781	40.7403	39.6612	37.5168	39.4714	38.806	39.0335	39.0836	38.4859	39.9691	38.3121	38.5057	42.1203	39.748	40.624	38.9891	39.4545	40.5671	39.5208	37.9167	40.0635	39.374
67.5	39.078	39.2646	39.5927	38.244	38.7556	38.3373	37.9385	39.1773	39.7049	39.1278	38.5054	39.9425	40.6518	39.5627	38.8385	40.2225	38.3868	40.0862	41.2934	39.2851	37.5473	38.8345	39.6847	39.3945	39.6058	39.3115	38.8231	37.3221	40.4248	39.3895	37.1855	39.1577	38.572	38.762	38.8337	38.2346	39.7065	38.0328	38.2152	41.824	39.437	40.3357	38.6907	39.1354	40.2943	39.2492	37.5548	39.7764	39.1111
67.6	38.7797	38.9305	39.2404	37.9528	38.4701	38.0306	37.6147	38.8801	39.4715	38.7351	38.2431	39.6793	40.336	39.2637	38.502	39.9095	38.0949	39.7908	40.9767	38.9506	37.287	38.5543	39.3589	39.1384	39.315	38.9896	38.4704	37.0707	40.0896	39.1197	36.8285	38.7956	38.222	38.4346	38.5143	37.9468	39.4119	37.7198	37.8598	41.5328	39.1023	40.0234	38.3735	38.7855	39.9939	38.9317	37.2034	39.4731	38.7895
67.7	38.4934	38.6122	38.9168	37.6659	38.1745	37.6517	37.2959	38.5526	39.2738	38.3825	37.9505	39.375	40.0112	38.9899	38.1777	39.614	37.7949	39.4614	40.6686	38.6134	37.0368	38.2387	39.0789	38.865	38.9903	38.6631	38.1181	36.8241	39.7555	38.8306	36.5013	38.4669	37.9507	38.148	38.2438	37.668	39.1122	37.4783	37.5505	41.2426	38.8177	39.7501	38.0601	38.4491	39.6822	38.6096	36.8584	39.1881	38.5029
67.8	38.2186	38.2803	38.5933	37.3789	37.8969	37.3195	36.9941	38.2383	39.0082	38.0391	37.6744	39.0835	39.652	38.6872	37.8366	39.2889	37.506	39.1629	40.3518	38.2688	36.7736	37.9236	38.7619	38.5819	38.6862	38.3467	37.7685	36.5403	39.4728	38.5686	36.1633	38.1244	37.6939	37.8455	37.9263	37.4082	38.8543	37.2133	37.2058	40.9076	38.5237	39.4399	37.7013	38.1366	39.3775	38.3501	36.5129	38.897	38.1945
67.9	37.9467	37.9786	38.2835	37.1025	37.6032	37.0001	36.6896	37.8996	38.6983	37.7223	37.3795	38.7439	39.3198	38.3878	37.5246	38.9836	37.222	38.8344	40.0475	37.9625	36.5057	37.5887	38.497	38.2764	38.3279	38.0401	37.4394	36.2579	39.1793	38.2781	35.8681	37.8317	37.5186	37.578	37.6837	37.1531	38.5833	36.9568	36.8728	40.6085	38.2578	39.1637	37.3947	37.8209	39.0791	38.0885	36.2109	38.6098	37.913
68	37.6594	37.6629	37.9728	36.8191	37.3251	36.7366	36.3687	37.588	38.3719	37.4112	37.1342	38.4703	39.0206	38.0882	37.2251	38.6604	36.992	38.5577	39.7781	37.6477	36.2484	37.3191	38.2331	38.0048	38.0151	37.762	37.0828	35.9713	38.8504	37.9642	35.5465	37.5375	37.2617	37.2895	37.3815	36.8627	38.3063	36.68	36.5644	40.2833	37.9574	38.8582	37.101	37.5146	38.7822	37.8708	35.9298	38.3055	37.6055
68.1	37.3836	37.3353	37.6403	36.5699	37.0577	36.4259	36.0158	37.2971	38.0566	37.0723	36.8392	38.1658	38.7323	37.8089	36.9058	38.3446	36.7012	38.2163	39.4779	37.3243	35.9629	37.0247	37.9513	37.7196	37.6706	37.4698	36.7686	35.75	38.5655	37.6687	35.2423	37.2375	36.9195	37.0135	37.1367	36.5868	38.0328	36.418	36.2851	40.0105	37.7009	38.5676	36.8258	37.2533	38.5112	37.5648	35.6651	38.0223	37.3269
68.2	37.0983	37.019	37.3391	36.3278	36.7979	36.1211	35.7336	37.0346	37.8283	36.7428	36.6222	37.9138	38.4572	37.5449	36.6315	38.0137	36.4401	37.9189	39.1934	37.0272	35.6862	36.7399	37.6641	37.393	37.4081	37.1997	36.494	35.4798	38.252	37.3851	34.9305	36.9235	36.6017	36.7457	36.8585	36.3134	37.7465	36.1862	35.9993	39.7141	37.3888	38.2901	36.5516	36.9494	38.2092	37.2763	35.3697	37.7435	37.045
68.3	36.8208	36.7416	37.0938	36.0754	36.5697	35.8376	35.4804	36.7378	37.6329	36.4404	36.3669	37.6346	38.1868	37.3059	36.33	37.7146	36.174	37.6163	38.9039	36.7575	35.41	36.4492	37.4093	37.0746	37.1406	36.9404	36.2597	35.2506	37.9924	37.1461	34.6746	36.6177	36.3287	36.489	36.6378	36.1023	37.496	35.9362	35.7302	39.4166	37.1246	38.024	36.3185	36.6916	37.9621	37.0152	35.082	37.4627	36.7826
68.4	36.54	36.5021	36.8356	35.8552	36.3533	35.564	35.2309	36.4447	37.4019	36.1817	36.1189	37.3705	37.9284	37.0712	36.0726	37.3919	35.9455	37.3435	38.6236	36.5042	35.1683	36.2034	37.1682	36.833	36.8818	36.7168	36.0314	34.9941	37.681	36.8828	34.3901	36.3577	36.1968	36.2308	36.371	35.8188	37.1678	35.6632	35.4575	39.1541	36.8273	37.7531	36.0412	36.379	37.6415	36.7587	34.7931	37.168	36.5195
68.5	36.2931	36.2725	36.5779	35.6273	36.1106	35.2965	34.9661	36.1595	37.118	35.9413	35.8673	37.1215	37.6646	36.8593	35.785	37.0891	35.7053	37.0901	38.3754	36.2464	34.9137	35.9455	36.9248	36.6209	36.6039	36.4472	35.7603	34.7549	37.4411	36.611	34.1162	36.0886	35.972	35.9681	36.1335	35.5443	36.94	35.4194	35.2119	38.8724	36.5772	37.4583	35.7554	36.1086	37.372	36.5238	34.5663	36.872	36.2654
68.6	36.0213	36.0073	36.2824	35.3912	35.8427	35.0529	34.6996	35.8952	36.86	35.6696	35.609	36.903	37.4057	36.6013	35.5365	36.8104	35.4488	36.8451	38.1077	35.9675	34.6647	35.6909	36.6763	36.3546	36.3364	36.2382	35.4879	34.4981	37.2021	36.3435	33.8304	35.856	35.838	35.73	35.8737	35.2744	36.6785	35.1524	34.9836	38.6191	36.3097	37.2097	35.4718	35.842	37.0616	36.2393	34.3001	36.6086	35.9982
68.7	35.7615	35.7368	36.0033	35.1265	35.5469	34.7963	34.4512	35.6364	36.6248	35.4081	35.3649	36.6614	37.1494	36.3536	35.2891	36.5263	35.1764	36.5851	37.8919	35.7123	34.4056	35.4218	36.445	36.1002	36.0768	35.9661	35.2053	34.2615	36.9613	36.109	33.6135	35.6087	35.5977	35.4914	35.6449	35.0565	36.4603	34.943	34.7976	38.3446	36.0698	36.9393	35.2486	35.5887	36.8148	35.9942	34.0782	36.3633	35.7449
68.8	35.4523	35.4217	35.7057	34.8381	35.2597	34.5324	34.1675	35.3547	36.3405	35.0977	35.1026	36.3709	36.8611	36.0478	35.0106	36.226	34.8836	36.2861	37.5857	35.4274	34.1678	35.1375	36.1673	35.8042	35.789	35.7142	34.9238	34.0688	36.7243	35.8516	33.3802	35.3855	35.3727	35.2707	35.4019	34.8552	36.1679	34.6685	34.6138	38.0441	35.8093	36.6779	35.0121	35.3608	36.541	35.7324	33.7974	36.1269	35.4804
68.9	35.2028	35.1421	35.431	34.5855	34.9834	34.2586	33.8893	35.0863	36.046	34.8501	34.8618	36.0435	36.5746	35.7701	34.7501	35.8953	34.6051	35.9928	37.3097	35.1567	33.9028	34.8805	35.8888	35.5559	35.5095	35.4133	34.6433	33.838	36.4415	35.5928	33.1306	35.13	35.1612	35.01	35.1269	34.6182	35.8846	34.438	34.3844	37.7414	35.5399	36.3818	34.7344	35.0691	36.2578	35.4833	33.5623	35.8701	35.2356
69	34.9673	34.8578	35.1795	34.3491	34.7149	34.0018	33.6233	34.8428	35.8127	34.5906	34.626	35.7882	36.2993	35.4963	34.4982	35.597	34.3429	35.7483	37.022	34.8691	33.6505	34.6505	35.6208	35.295	35.2119	35.1836	34.3586	33.5731	36.147	35.2929	32.8453	34.8374	34.9107	34.7637	34.8956	34.3773	35.6021	34.1623	34.1023	37.4074	35.2146	36.0931	34.4686	34.8012	35.9649	35.1933	33.2773	35.5636	34.9451
69.1	34.7305	34.6133	34.9201	34.1187	34.466	33.759	33.3489	34.5829	35.6032	34.3211	34.3584	35.5283	36.0208	35.222	34.2269	35.313	34.0995	35.4645	36.7579	34.6128	33.3798	34.4291	35.3775	35.0342	34.9523	34.9564	34.0778	33.2645	35.8238	35.0084	32.5712	34.5445	34.702	34.4991	34.6477	34.0809	35.3372	33.918	33.8298	37.1396	34.92	35.8004	34.1789	34.526	35.6627	34.9381	33.0238	35.2535	34.6713
69.2	34.4649	34.3559	34.6709	33.8678	34.2027	33.4907	33.1173	34.3508	35.3577	34.0366	34.0776	35.2779	35.7519	34.9787	33.966	35.043	33.8334	35.2026	36.4856	34.3508	33.1405	34.1654	35.1125	34.7684	34.6923	34.7469	33.824	33.0146	35.5459	34.7285	32.3055	34.2498	34.4479	34.279	34.3882	33.7898	35.0918	33.6391	33.5318	36.8411	34.6311	35.511	33.9182	34.2703	35.3599	34.6692	32.7401	34.977	34.3766
69.3	34.1763	34.114	34.3941	33.5929	33.9343	33.2298	32.8614	34.0843	35.0571	33.7376	33.8017	34.9635	35.4824	34.7198	33.6855	34.7822	33.575	34.8994	36.1812	34.1186	32.8848	33.8662	34.8701	34.477	34.4445	34.4916	33.5766	32.7882	35.3205	34.4514	32.0769	34.0166	34.2604	34.0742	34.1234	33.5292	34.842	33.3806	33.294	36.5592	34.3817	35.2452	33.7008	34.0155	35.0896	34.4393	32.5109	34.7291	34.1599
69.4	33.9002	33.849	34.1495	33.3444	33.6618	32.9523	32.598	33.8453	34.7576	33.5036	33.5438	34.6803	35.2057	34.4407	33.4604	34.5468	33.3222	34.6794	35.8795	33.8487	32.6274	33.5898	34.606	34.2075	34.1897	34.2611	33.3378	32.5817	35.0939	34.2022	31.8511	33.7758	33.9329	33.8516	33.8641	33.3271	34.595	33.1269	33.0513	36.2676	34.1128	35.0018	33.4989	33.794	34.841	34.2075	32.2862	34.5164	33.9437
69.5	33.6473	33.6374	33.9001	33.1018	33.419	32.6876	32.3403	33.5923	34.5063	33.2483	33.2954	34.4177	34.92	34.1308	33.209	34.2982	33.0894	34.4329	35.6189	33.6246	32.3616	33.3236	34.3521	33.9519	33.8969	34.0193	33.0847	32.3366	34.8384	33.9432	31.6218	33.5374	33.6098	33.5851	33.6256	33.071	34.3038	32.8754	32.8549	36.0026	33.8572	34.7419	33.2619	33.5697	34.6142	33.9533	32.0528	34.2643	33.7245
69.6	33.3839	33.3755	33.6533	32.8589	33.184	32.446	32.0857	33.3316	34.2475	32.9972	33.0277	34.1702	34.6556	33.8475	32.9677	34.0532	32.8224	34.1972	35.358	33.352	32.1278	33.0749	34.0848	33.6786	33.6501	33.7955	32.8155	32.0847	34.5948	33.6981	31.3601	33.2802	33.2962	33.3537	33.3639	32.8091	34.0513	32.6402	32.6125	35.7212	33.5857	34.4838	32.9786	33.3133	34.3826	33.6993	31.8317	34.0399	33.4793
69.7	33.1475	33.1306	33.3975	32.5862	32.9553	32.2292	31.8622	33.0889	33.981	32.7624	32.7639	33.9193	34.4296	33.6161	32.7078	33.8025	32.5483	33.9195	35.1386	33.1254	31.8794	32.8554	33.8383	33.3925	33.343	33.5576	32.5627	31.8546	34.3494	33.4318	31.1356	33.0602	33.0774	33.1274	33.1083	32.549	33.7791	32.3925	32.3913	35.4866	33.363	34.263	32.7587	33.0794	34.1626	33.4239	31.5909	33.8038	33.2279
69.8	32.8775	32.8692	33.1306	32.3279	32.7312	32.0098	31.6153	32.8433	33.6995	32.5199	32.5258	33.6455	34.2115	33.3755	32.4886	33.5312	32.304	33.6653	34.8647	32.8905	31.6613	32.6067	33.6101	33.0989	33.1022	33.3202	32.3689	31.6278	34.1067	33.1872	30.8985	32.8262	32.8176	32.9348	32.8647	32.3421	33.5365	32.153	32.1483	35.2364	33.1188	34.0416	32.5684	32.8374	33.9437	33.183	31.3672	33.5785	33.0058
69.9	32.5827	32.6186	32.874	32.0643	32.4606	31.7589	31.3898	32.6254	33.4339	32.2581	32.2737	33.3499	33.9626	33.108	32.2471	33.259	32.0583	33.4105	34.5991	32.6446	31.3944	32.377	33.3326	32.8546	32.8181	33.0492	32.1433	31.379	33.81	32.8875	30.6794	32.5792	32.4914	32.6549	32.6128	32.0737	33.2266	31.8779	31.9268	35.0041	32.9055	33.8068	32.3562	32.5997	33.6577	32.9328	31.1123	33.3361	32.7637
70	32.2987	32.3932	32.6283	31.8238	32.2124	31.5412	31.1736	32.3782	33.1631	31.993	32.0157	33.0538	33.6994	32.8315	32.0023	32.9671	31.8073	33.1785	34.3376	32.4101	31.1763	32.0918	33.0691	32.5864	32.6093	32.8358	31.9238	31.1192	33.5624	32.608	30.4102	32.3042	32.2355	32.4155	32.3767	31.8134	32.9478	31.6318	31.6737	34.6999	32.6252	33.5368	32.0975	32.3262	33.3944	32.6484	30.8682	33.0743	32.509
70.1	31.9861	32.1306	32.3658	31.5546	31.9264	31.2951	30.9253	32.1349	32.8619	31.7437	31.7276	32.7558	33.4293	32.5472	31.749	32.707	31.4911	32.9273	34.0647	32.1524	30.8979	31.8514	32.8019	32.3052	32.3469	32.5652	31.6334	30.8558	33.3381	32.3076	30.196	32.0777	32.0071	32.2052	32.1239	31.5416	32.6677	31.3868	31.4699	34.4844	32.388	33.2955	31.8046	32.0616	33.1328	32.3979	30.6379	32.8434	32.2774
70.2	31.6975	31.83	32.1055	31.2856	31.6539	31.0532	30.653	31.8932	32.5651	31.5323	31.4417	32.4523	33.1587	32.2426	31.4736	32.4233	31.2087	32.6613	33.8095	31.9322	30.637	31.6362	32.5638	31.9702	32.0732	32.3407	31.3798	30.6417	33.097	32.0513	29.9486	31.8599	31.7655	31.9866	31.8316	31.3025	32.4046	31.134	31.2347	34.2197	32.1254	33.0679	31.5659	31.8263	32.9151	32.1117	30.3981	32.617	32.0227
70.3	31.3999	31.569	31.8511	30.9997	31.3336	30.7717	30.3696	31.6742	32.2521	31.2804	31.1477	32.1446	32.8935	31.9468	31.2293	32.1571	30.9276	32.3844	33.5014	31.6663	30.3558	31.4123	32.2912	31.6719	31.798	32.0301	31.1117	30.4195	32.8548	31.7475	29.7391	31.6433	31.5745	31.7762	31.523	31.0316	32.1497	30.8157	31.0021	33.9995	31.8971	32.8338	31.3466	31.5805	32.663	31.8645	30.1851	32.4012	31.8476
70.4	31.1145	31.2945	31.5964	30.7317	31.0477	30.4994	30.1216	31.4523	31.969	31.0144	30.8665	31.8391	32.613	31.6599	30.9729	31.8843	30.6382	32.1082	33.246	31.4262	30.0719	31.1534	32.0242	31.37	31.5443	31.8026	30.8871	30.1624	32.5856	31.448	29.4695	31.3767	31.2348	31.5201	31.2188	30.757	31.8945	30.5323	30.724	33.7017	31.6118	32.5567	31.1203	31.3596	32.4182	31.573	29.9557	32.1422	31.6151
70.5	30.7985	31.0882	31.3728	30.4638	30.7497	30.255	29.8994	31.2271	31.6806	30.7468	30.556	31.5435	32.3284	31.3844	30.7454	31.5925	30.3478	31.8831	32.9806	31.1711	29.8008	30.8574	31.7432	31.0738	31.2973	31.5507	30.639	29.8633	32.3349	31.1288	29.2292	31.0953	31.0169	31.2887	30.9507	30.4671	31.5884	30.2357	30.4593	33.4608	31.3413	32.2924	30.8402	31.0992	32.1618	31.2724	29.7189	31.8953	31.4077
70.6	30.4744	30.8205	31.1273	30.2267	30.4927	30.0234	29.696	30.988	31.3927	30.5269	30.2756	31.2384	32.0886	31.0903	30.5092	31.3532	30.064	31.6489	32.7656	30.9399	29.4948	30.6085	31.5149	30.7745	31.0432	31.3234	30.4181	29.569	32.0549	30.8192	28.9829	30.8203	30.6499	31.0172	30.675	30.1888	31.2863	29.9961	30.2139	33.185	31.0669	32.0195	30.5577	30.8663	31.9373	30.9784	29.4752	31.6391	31.1299
70.7	30.1712	30.6187	30.9161	29.9666	30.2215	29.8172	29.4701	30.7416	31.0819	30.3239	29.9793	30.9408	31.8396	30.797	30.2672	31.1227	29.7908	31.4239	32.4844	30.6968	29.2159	30.3962	31.2959	30.4886	30.8108	31.0922	30.1737	29.2899	31.7796	30.5011	28.74	30.5678	30.3451	30.7387	30.4057	29.9097	30.973	29.6979	29.9688	32.9333	30.8057	31.7729	30.303	30.6093	31.6762	30.6888	29.217	31.392	30.8996
70.8	29.9119	30.3887	30.6704	29.7145	29.9827	29.5976	29.2386	30.5143	30.7726	30.1067	29.7171	30.6462	31.6089	30.5074	30.0344	30.8996	29.4909	31.1518	32.2229	30.4531	28.9369	30.2062	31.1094	30.1965	30.5555	30.8673	29.9658	29.0354	31.5235	30.176	28.4983	30.3116	29.9801	30.4867	30.1232	29.6445	30.7146	29.4657	29.7409	32.6774	30.5312	31.4978	30.0764	30.3944	31.4247	30.4589	29.0025	31.1427	30.6477
70.9	29.667	30.1606	30.4424	29.4523	29.7284	29.367	28.9916	30.2633	30.478	29.8609	29.4442	30.3626	31.3517	30.2437	29.7975	30.6323	29.2157	30.9037	31.9392	30.1929	28.6724	29.9602	30.8863	29.9429	30.3259	30.6408	29.744	28.7667	31.2674	29.8707	28.2484	30.0508	29.6775	30.2383	29.8551	29.3776	30.4249	29.1565	29.4876	32.4358	30.2609	31.2238	29.8328	30.1513	31.1295	30.174	28.7524	30.8853	30.3977
71	29.3774	29.8769	30.1705	29.1719	29.4448	29.1215	28.7417	30.0285	30.1651	29.5831	29.1688	30.0701	31.0805	29.9478	29.5512	30.3619	28.9349	30.6222	31.6797	29.9455	28.3982	29.6906	30.6159	29.6321	30.0188	30.3843	29.4868	28.5358	31.0015	29.56	28.0329	29.8107	29.4008	29.9941	29.5462	29.1076	30.1283	28.8937	29.2638	32.1678	29.9866	30.9407	29.613	29.8993	30.8654	29.9009	28.5319	30.6475	30.1246
71.1	29.0911	29.5717	29.891	28.886	29.1605	28.8772	28.4455	29.746	29.8553	29.305	28.8713	29.7757	30.7838	29.6585	29.2898	30.0869	28.6697	30.3617	31.365	29.6808	28.1045	29.3884	30.3198	29.3078	29.7401	30.1076	29.2019	28.3014	30.7307	29.2812	27.8192	29.5708	29.1259	29.7416	29.2866	28.8648	29.8754	28.5927	29.0125	31.8804	29.7367	30.6887	29.3783	29.6694	30.6338	29.6335	28.2804	30.3926	29.8876
71.2	28.785	29.3062	29.5923	28.6061	28.8569	28.6259	28.1795	29.4961	29.5813	29.0316	28.5946	29.4818	30.5148	29.3416	29.0314	29.8079	28.3902	30.095	31.0724	29.4307	27.8512	29.1199	30.0316	29.0147	29.4152	29.842	28.8911	28.094	30.5138	29.0383	27.6262	29.3532	28.8855	29.5352	29.038	28.6134	29.6178	28.3577	28.8183	31.6426	29.4658	30.4532	29.1824	29.4533	30.4271	29.4315	28.0772	30.1909	29.6789
71.3	28.4954	29.003	29.304	28.3454	28.5709	28.3579	27.8932	29.2279	29.3124	28.7772	28.2955	29.1851	30.2065	29.0666	28.7501	29.5065	28.1058	29.8353	30.7938	29.1639	27.5798	28.8814	29.7692	28.7407	29.1377	29.5629	28.6172	27.8435	30.268	28.7588	27.3854	29.0969	28.6716	29.279	28.8027	28.3842	29.3309	28.0937	28.5664	31.3709	29.1598	30.2289	28.9243	29.2166	30.1933	29.1906	27.8591	29.9247	29.4097
71.4	28.2206	28.7777	29.0486	28.0783	28.304	28.1087	27.663	28.9824	29.0599	28.5244	28.0365	28.9175	29.9587	28.7942	28.4645	29.223	27.8295	29.5767	30.5271	28.8962	27.3482	28.6187	29.518	28.5009	28.8783	29.2901	28.3658	27.5901	30.028	28.4749	27.1322	28.8558	28.4351	29.04	28.5382	28.1134	29.0401	27.8287	28.3395	31.0966	28.8164	29.9419	28.6873	28.9543	29.889	28.8901	27.6466	29.6529	29.1149
71.5	27.9389	28.519	28.7998	27.8081	28.0639	27.8525	27.41	28.7342	28.7731	28.2822	27.7538	28.6608	29.663	28.5279	28.1671	28.9275	27.5447	29.3225	30.2492	28.6606	27.1227	28.3758	29.2447	28.197	28.6061	28.9962	28.1403	27.3	29.7258	28.1629	26.8647	28.6064	28.1657	28.7654	28.2575	27.8576	28.7691	27.5677	28.0645	30.7824	28.4686	29.6396	28.4042	28.6928	29.5958	28.614	27.3981	29.3325	28.7878
71.6	27.6658	28.2891	28.5396	27.5404	27.8091	27.5888	27.1654	28.4829	28.507	28.037	27.4961	28.4026	29.4152	28.2674	27.9105	28.6079	27.2912	29.0509	29.9365	28.3948	26.9171	28.1012	28.9514	27.9161	28.326	28.709	27.8983	27.0611	29.469	27.888	26.6421	28.3495	27.9057	28.5452	28.049	27.5977	28.5529	27.3244	27.8398	30.4903	28.1721	29.3214	28.1573	28.4807	29.3014	28.3949	27.1608	29.0582	28.5286
71.7	27.3874	27.9974	28.2678	27.261	27.5269	27.3204	26.8965	28.2158	28.2204	27.7915	27.2233	28.1117	29.1092	27.9753	27.6394	28.2777	27.028	28.7459	29.6538	28.1542	26.6623	27.8487	28.6627	27.6761	28.0322	28.4453	27.6759	26.8216	29.1867	27.5898	26.4024	28.0344	27.6252	28.2607	27.7887	27.3578	28.2876	27.0836	27.5744	30.1786	27.8575	29.0053	27.8791	28.2121	29.0126	28.1494	26.8966	28.7666	28.2178
71.8	27.1097	27.6984	28.0028	26.9883	27.2329	27.0525	26.6107	27.9225	27.9356	27.4951	26.9065	27.7814	28.7816	27.6643	27.3621	27.8907	26.7303	28.4071	29.3483	27.864	26.3724	27.5538	28.3703	27.4002	27.707	28.1718	27.4082	26.6021	28.8977	27.2862	26.1694	27.729	27.3757	27.9687	27.527	27.0932	27.9926	26.8115	27.3362	29.8564	27.5152	28.6732	27.6249	27.9456	28.7013	27.8795	26.6487	28.5137	27.9135
71.9	26.8436	27.4013	27.717	26.692	26.907	26.7869	26.3273	27.6263	27.6226	27.178	26.6001	27.4573	28.4525	27.3292	27.0449	27.5008	26.4255	28.0865	28.9887	27.5795	26.0696	27.2239	28.0673	27.1151	27.3644	27.8722	27.1382	26.3469	28.6063	26.9597	25.8953	27.4367	27.0575	27.636	27.2128	26.8095	27.7005	26.5158	27.0269	29.506	27.1426	28.3446	27.3457	27.6555	28.3967	27.5687	26.3827	28.1905	27.5665
72	26.5268	27.1114	27.4206	26.3897	26.5803	26.4892	26.0131	27.3246	27.3161	26.8527	26.2713	27.1619	28.1059	27.0222	26.7474	27.1177	26.0951	27.7795	28.6325	27.2704	25.763	26.9212	27.7443	26.7639	27.0281	27.571	26.8273	26.0756	28.2937	26.6082	25.6293	27.182	26.761	27.3299	26.9005	26.5108	27.3938	26.2162	26.7583	29.182	26.766	28.0088	27.0492	27.3963	28.0928	27.2867	26.1201	27.8676	27.2616
72.1	26.2157	26.8364	27.1349	26.0687	26.2546	26.2112	25.7337	27.0439	26.996	26.568	25.9928	26.9118	27.79	26.7489	26.4657	26.7908	25.8168	27.5215	28.257	26.976	25.4545	26.6408	27.4381	26.4725	26.7704	27.2701	26.5457	25.7752	27.9593	26.2365	25.3053	26.8738	26.3973	26.9693	26.5699	26.1927	27.0808	25.8745	26.4453	28.8396	26.4036	27.6429	26.7309	27.1144	27.7409	26.9499	25.836	27.4654	26.9389
72.2	25.8995	26.5391	26.8473	25.7612	25.9745	25.9083	25.4184	26.731	26.6849	26.2906	25.7011	26.647	27.4565	26.4512	26.1628	26.4636	25.5196	27.2176	27.9287	26.6902	25.1481	26.3508	27.1397	26.1799	26.4806	26.9983	26.243	25.47	27.6311	25.8801	25.0012	26.5737	26.0593	26.6034	26.2282	25.8661	26.7432	25.562	26.1662	28.5057	26.0447	27.2394	26.4402	26.8187	27.3894	26.638	25.5598	27.1193	26.6078
72.3	25.602	26.2745	26.551	25.4617	25.67	25.6255	25.1439	26.4503	26.3713	26.0179	25.4165	26.3528	27.1663	26.1474	25.8738	26.1017	25.2399	26.9595	27.5784	26.3994	24.879	26.0433	26.8625	25.9013	26.1621	26.7133	25.9748	25.1591	27.3135	25.5154	24.7204	26.2555	25.759	26.2346	25.9356	25.5298	26.4405	25.267	25.8633	28.1478	25.6835	26.869	26.1386	26.5103	27.0509	26.3348	25.3009	26.788	26.2516
72.4	25.3057	25.9625	26.2238	25.1576	25.3765	25.3215	24.7951	26.1211	26.0514	25.7329	25.1023	26.0445	26.8559	25.8014	25.5442	25.7004	24.9131	26.6122	27.2582	26.1183	24.5859	25.721	26.5516	25.5744	25.7834	26.4142	25.6923	24.8617	27.0289	25.1917	24.4637	25.9612	25.5398	25.8756	25.6546	25.2394	26.1403	25.0066	25.5647	27.807	25.3348	26.5137	25.8751	26.2166	26.719	26.054	25.0281	26.4583	25.916
72.5	24.9853	25.6789	25.9019	24.8285	25.0246	25.0279	24.4868	25.823	25.7299	25.4253	24.7757	25.7295	26.5184	25.4616	25.2386	25.2884	24.5926	26.3033	26.9066	25.7817	24.2571	25.3984	26.2286	25.2441	25.4464	26.0921	25.407	24.5564	26.7003	24.8304	24.1761	25.6654	25.2263	25.5141	25.3479	24.9304	25.8585	24.6927	25.2707	27.4877	24.9671	26.1825	25.6016	25.9115	26.3675	25.7379	24.7454	26.1252	25.5707
72.6	24.6601	25.3221	25.5739	24.4718	24.6804	24.6837	24.1314	25.4638	25.3782	25.0922	24.4059	25.4213	26.1489	25.1031	24.8811	24.8847	24.2754	25.9304	26.5364	25.4575	23.9173	25.0534	25.8714	24.8975	25.0883	25.741	25.0581	24.2338	26.3724	24.4703	23.876	25.3583	24.8679	25.0937	24.9967	24.6444	25.5574	24.3407	24.9414	27.1266	24.6008	25.7729	25.3225	25.6101	26.0033	25.3951	24.4078	25.7592	25.2194
72.7	24.3044	24.9729	25.2078	24.113	24.2918	24.3281	23.8061	25.0992	25.0275	24.7276	24.0287	25.0843	25.7621	24.7426	24.5094	24.4695	23.9624	25.5894	26.1371	25.0953	23.561	24.6995	25.5167	24.5632	24.7142	25.3782	24.7197	23.9277	25.9923	24.0795	23.5586	25.0373	24.5225	24.6861	24.6706	24.316	25.2441	24.0012	24.6162	26.7488	24.234	25.3727	24.9828	25.2986	25.6328	25.0524	24.1153	25.4061	24.859
72.8	23.9572	24.6024	24.8689	23.7539	23.9351	23.9818	23.4378	24.7175	24.705	24.3653	23.6699	24.7326	25.4002	24.3866	24.1546	24.0395	23.6369	25.2544	25.7861	24.7358	23.2485	24.3409	25.1431	24.2255	24.3312	25.0252	24.3601	23.6154	25.6286	23.7061	23.2448	24.7158	24.2715	24.2546	24.3652	23.9979	24.9072	23.709	24.2875	26.3652	23.8876	24.9748	24.6331	24.9812	25.2727	24.7178	23.8139	25.0414	24.5224
72.9	23.6433	24.2714	24.5246	23.4467	23.5821	23.6827	23.1169	24.3881	24.3711	24.0186	23.3711	24.4162	25.0777	24.0811	23.8353	23.6062	23.3127	24.9133	25.4474	24.4	22.9365	24.0123	24.7882	23.9535	23.9868	24.696	24.0498	23.317	25.2853	23.3748	22.9164	24.3783	24.0097	23.8485	24.0696	23.6717	24.5873	23.4254	23.9785	25.9928	23.5625	24.6378	24.2912	24.6946	24.9275	24.4103	23.5497	24.7014	24.1731
73	23.3545	23.952	24.2034	23.1272	23.2705	23.3857	22.788	24.0713	24.0413	23.6952	23.096	24.0983	24.7441	23.7901	23.5269	23.1833	22.9995	24.5708	25.1117	24.0473	22.6504	23.6888	24.4507	23.677	23.6446	24.3907	23.7323	23.0144	24.9764	23.0357	22.6144	24.0813	23.6651	23.4687	23.7621	23.392	24.2919	23.1406	23.6663	25.6629	23.2474	24.3256	24.0069	24.3893	24.6202	24.1094	23.244	24.406	23.8561
73.1	23.0468	23.6366	23.8496	22.8307	22.948	23.0665	22.4717	23.7651	23.6836	23.37	22.7867	23.7926	24.4115	23.5151	23.1873	22.7348	22.6918	24.2099	24.7509	23.7272	22.3388	23.3627	24.1359	23.3855	23.3086	24.077	23.4215	22.7386	24.6592	22.7099	22.3239	23.749	23.3383	23.1262	23.4587	23.1225	24.0035	22.8408	23.3327	25.3228	22.922	23.9852	23.6859	24.0946	24.2903	23.8354	22.9443	24.0738	23.5387
73.2	22.7355	23.3155	23.508	22.5001	22.6452	22.7618	22.1305	23.4101	23.3596	23.0278	22.4655	23.4839	24.0624	23.1957	22.8373	22.2883	22.3674	23.835	24.4005	23.3714	22.0577	23.0067	23.7656	23.0521	22.9602	23.7476	23.1038	22.4565	24.3128	22.3679	22.0157	23.4457	23.0122	22.8053	23.1718	22.8418	23.7024	22.5319	22.9996	25.005	22.5795	23.655	23.389	23.7659	23.9769	23.547	22.6169	23.7411	23.2475
73.3	22.4135	22.9918	23.1788	22.2063	22.3253	22.428	21.7794	23.0699	23.049	22.6726	22.1192	23.1586	23.7271	22.8769	22.4846	21.8121	22.0351	23.4733	24.0238	23.0369	21.7686	22.6284	23.3931	22.6978	22.6087	23.3999	22.7672	22.1526	23.9305	22.0116	21.6614	23.0821	22.7087	22.4772	22.8624	22.521	23.384	22.2164	22.6466	24.6258	22.2351	23.2711	23.0097	23.426	23.6152	23.2295	22.2841	23.3508	22.9057
73.4	22.0735	22.6708	22.8482	21.8756	22.0109	22.1307	21.4356	22.7194	22.7266	22.3044	21.8017	22.8248	23.3732	22.5454	22.1392	21.3725	21.6991	23.1079	23.6514	22.7013	21.4738	22.2909	23.0073	22.3906	22.2157	23.0438	22.4445	21.8608	23.5457	21.6681	21.3136	22.7587	22.3719	22.1875	22.5592	22.201	23.0904	21.8913	22.3031	24.2707	21.9013	22.9213	22.6977	23.0888	23.2875	22.8833	21.9538	23.0486	22.5828
73.5	21.7116	22.3358	22.5005	21.5566	21.6789	21.7816	21.0419	22.3752	22.3911	21.9587	21.4381	22.4514	22.9823	22.2211	21.7646	20.8898	21.3391	22.778	23.2543	22.3623	21.1561	21.935	22.6168	22.0491	21.8121	22.696	22.1039	21.5737	23.1753	21.3365	20.9934	22.4406	22.0263	21.9375	22.2577	21.8954	22.8023	21.5856	21.9585	23.922	21.5716	22.5758	22.3749	22.7611	22.9464	22.5991	21.6741	22.7114	22.2606
73.6	21.3431	21.999	22.1335	21.209	21.3163	21.4518	20.6889	21.9966	22.0057	21.5822	21.0819	22.0876	22.5899	21.8789	21.3876	20.4097	20.9682	22.4096	22.8866	21.9995	20.8347	21.5865	22.2337	21.731	21.4335	22.3506	21.7748	21.2954	22.827	21.0019	20.7134	22.1408	21.6761	21.731	21.9825	21.6085	22.5042	21.2981	21.6162	23.5829	21.2356	22.2661	22.1016	22.453	22.6303	22.3281	21.3815	22.3898	21.9651
73.7	21.0191	21.6752	21.799	20.8952	20.981	21.1252	20.3382	21.639	21.6586	21.2397	20.7261	21.7194	22.2155	21.5594	21.0396	19.9607	20.6257	22.0468	22.5016	21.6489	20.529	21.2227	21.8803	21.387	21.0822	22.0282	21.4654	20.9994	22.4636	20.6859	20.4341	21.8285	21.3453	21.5129	21.689	21.3253	22.2	21.0337	21.2942	23.1932	20.8766	21.9085	21.7674	22.1479	22.2932	22.0808	21.1162	22.0209	21.6394
73.8	20.6863	21.38	21.4967	20.586	20.6413	20.8066	20.0111	21.2896	21.322	20.8829	20.3972	21.3739	21.8789	21.2534	20.7108	19.5408	20.3227	21.7052	22.1109	21.311	20.2202	20.8673	21.5412	21.0757	20.7298	21.705	21.164	20.7335	22.0815	20.3589	20.1294	21.5175	21.0544	21.2622	21.4009	21.0267	21.8738	20.7463	20.9885	22.7947	20.522	21.5313	21.4635	21.8613	21.9092	21.7728	20.7967	21.6738	21.2966
73.9	20.3408	21.0517	21.1744	20.2443	20.3273	20.522	19.6735	20.9649	21.0068	20.5551	20.0623	21.0243	21.5256	20.9359	20.342	19.1654	19.9987	21.3565	21.7066	20.9769	19.8928	20.5629	21.1822	20.7448	20.3421	21.3827	20.8333	20.4685	21.7061	20.0339	19.815	21.1971	20.7113	20.9604	21.071	20.7081	21.5729	20.4558	20.6651	22.3664	20.1208	21.11	21.1343	21.5669	21.5188	21.4916	20.5174	21.2953	20.9246
74	19.9959	20.706	20.839	19.9069	19.9855	20.1997	19.3242	20.609	20.6783	20.1941	19.7291	20.6806	21.1833	20.6137	19.9832	18.7516	19.6708	21.0132	21.3026	20.6314	19.5937	20.215	20.8054	20.4097	19.99	21.0594	20.5087	20.1854	21.3179	19.6859	19.4724	20.8754	20.3937	20.5836	20.7637	20.3983	21.2313	20.1336	20.3215	21.9055	19.7071	20.6898	20.8395	21.2573	21.0766	21.159	20.1848	20.843	20.5157
74.1	19.6454	20.3755	20.4826	19.59	19.6581	19.8914	19.0154	20.2832	20.3476	19.8533	19.404	20.3301	20.8265	20.2906	19.6574	18.3541	19.3402	20.641	20.9342	20.3081	19.2833	19.8908	20.4695	20.0718	19.6447	20.7474	20.1987	19.862	20.9155	19.307	19.1405	20.5176	19.9927	20.2059	20.4473	20.0778	20.8796	19.8241	19.9468	21.3582	19.2225	20.1897	20.4777	20.9353	20.5896	20.8265	19.9041	20.3617	20.0721
74.2	19.3335	20.0841	20.1805	19.2956	19.3232	19.5799	18.6606	19.956	20.0239	19.5144	19.0747	19.9783	20.4958	19.9814	19.3946	17.8988	19.0382	20.3109	20.5653	19.9939	19.0034	19.5254	20.1255	19.7429	19.3437	20.4253	19.9044	19.5338	20.4856	18.9472	18.814	20.1672	19.68	19.7845	20.1243	19.7659	20.513	19.4947	19.5789	20.7495	18.6915	19.6608	20.1405	20.6101	20.0284	20.4966	19.5702	19.8345	19.563
74.3	18.9913	19.7647	19.8717	18.9977	19.0048	19.2701	18.3319	19.6488	19.6761	19.1762	18.7437	19.6236	20.1607	19.6501	19.0612	17.4276	18.7017	19.9725	20.1895	19.6683	18.6902	19.1843	19.7685	19.4046	18.9972	20.0724	19.5932	19.2097	20.1008	18.5976	18.4874	19.8187	19.3212	19.3484	19.7755	19.44	20.168	19.1668	19.2294	20.0927	18.0995	19.0432	19.772	20.2954	19.4242	20.2081	19.2696	19.2843	19.0139
74.4	18.6611	19.4307	19.5449	18.6401	18.653	18.9537	17.9569	19.2795	19.2986	18.8366	18.4072	19.2323	19.7915	19.2817	18.7178	16.8853	18.3338	19.6243	19.7878	19.3226	18.3401	18.8258	19.3826	19.0405	18.6562	19.7115	19.2669	18.9043	19.7192	18.2475	18.16	19.4891	19.0031	18.8036	19.4076	19.0974	19.8153	18.7938	18.8758	19.3788	17.4386	18.3676	19.4416	19.9595	18.7553	19.9059	18.9266	18.6328	18.4126
74.5	18.2581	19.0549	19.1924	18.2727	18.2971	18.5919	17.6043	18.8872	18.8859	18.4652	18.0639	18.811	19.3821	18.8828	18.3162	16.2775	17.914	19.2284	19.3703	18.9559	17.9572	18.4259	18.9959	18.6393	18.2746	19.3521	18.92	18.5723	19.3549	17.8787	17.8318	19.1297	18.5829	18.219	19.0274	18.7094	19.4385	18.3817	18.4961	18.5718	16.7306	17.5936	19.0767	19.603	17.9922	19.5545	18.5833	17.9058	17.7502
74.6	17.8369	18.6537	18.7996	17.8659	17.8961	18.2234	17.2038	18.4181	18.4319	18.086	17.6416	18.3347	18.8977	18.4335	17.9168	15.5803	17.4522	18.7735	18.9104	18.5393	17.5264	17.9883	18.5416	18.2005	17.8592	18.9597	18.5589	18.1987	18.9264	17.4383	17.4947	18.7249	18.0924	17.5913	18.6225	18.264	18.9793	17.9432	18.0892	17.6681	15.9343	16.7255	18.6757	19.21	17.1385	19.1536	18.2123	17.0884	16.9965
74.7	17.3128	18.1845	18.3578	17.4208	17.4474	17.7782	16.769	17.9272	17.9075	17.6368	17.1536	17.78	18.3567	17.9034	17.4173	14.799	16.9206	18.2547	18.3815	18.0861	17.0551	17.4779	18.0463	17.6908	17.3744	18.4696	18.1383	17.7575	18.4654	16.9441	17.0896	18.2712	17.5528	16.9022	18.152	17.7661	18.4765	17.4579	17.6417	16.6669	15.0593	15.7679	18.21	18.7729	16.1981	18.7042	17.8025	16.1775	16.1402
74.8	16.7417	17.6632	17.8341	16.9234	16.9234	17.2884	16.2567	17.3741	17.3316	17.1658	16.5948	17.1355	17.7275	17.3346	16.8815	13.9065	16.3248	17.6961	17.7825	17.5707	16.5036	16.9157	17.4792	17.0919	16.8935	17.9177	17.6782	17.249	17.9448	16.3829	16.6571	17.7626	16.9461	16.135	17.6083	17.2014	17.8904	16.9015	17.1662	15.5576	14.0764	14.7082	17.6777	18.2843	15.1469	18.1877	17.3568	15.1871	15.1824
74.9	16.0655	17.0572	17.257	16.3146	16.3022	16.7135	15.6689	16.7872	16.6894	16.6424	15.9874	16.3848	17.0216	16.6774	16.2583	12.9457	15.6773	17.0744	17.1164	17.0517	15.8908	16.2963	16.8694	16.3906	16.354	17.3021	17.1407	16.6847	17.3808	15.7461	16.1584	17.1846	16.3119	15.3021	16.9879	16.5465	17.253	16.26	16.6128	14.3644	13.0063	13.6081	17.1073	17.7628	14.025	17.6235	16.8496	14.1072	14.1673
75	15.3538	16.3775	16.6123	15.6538	15.6326	16.1187	15.0024	16.1186	15.9988	16.0833	15.2825	15.5476	16.2353	15.9527	15.5936	11.9251	14.9374	16.3873	16.3777	16.4565	15.2154	15.5993	16.1547	15.6079	15.7498	16.6499	16.5571	16.0532	16.7245	15.0434	15.6469	16.5579	15.5959	14.4489	16.31	15.8172	16.5108	15.5617	15.9967	13.1155	11.8882	12.479	16.474	17.1838	12.8514	16.9925	16.2843	12.9939	13.1036
75.1	14.5508	15.6129	15.8861	14.8899	14.8569	15.4361	14.2983	15.3467	15.2152	15.4516	14.5292	14.6354	15.3794	15.12	14.8425	10.9345	14.1113	15.6153	15.5413	15.8305	14.4781	14.8402	15.3905	14.7706	15.0048	15.9128	15.9355	15.3549	15.9902	14.2625	15.0667	15.8773	14.779	13.5821	15.5547	15.0121	15.695	14.7795	15.3047	11.8808	10.7666	11.3468	15.7806	16.5304	11.6553	16.2822	15.6554	11.8377	12.008
75.2	13.6653	14.7572	15.0433	14.0732	14.0198	14.7015	13.5014	14.4819	14.3459	14.7647	13.6803	13.6386	14.4319	14.1938	13.9947	9.91693	13.1783	14.7536	14.6346	15.0938	13.6544	13.9631	14.5184	13.8119	14.1651	15.0963	15.2696	14.5659	15.1654	13.4173	14.436	15.0957	13.9033	12.6919	14.6785	14.14	14.8014	13.9166	14.5575	10.6495	9.68482	10.2322	14.968	15.7581	10.4384	15.4608	14.9157	10.6738	10.8687
75.3	12.6716	13.8232	14.1344	13.1622	13.0874	13.8526	12.6467	13.5349	13.3951	13.9827	12.781	12.5666	13.3737	13.1917	13.0602	8.94893	12.2133	13.8307	13.6387	14.2631	12.7377	13.0219	13.5815	12.7768	13.226	14.1672	14.5027	13.694	14.2555	12.4909	13.716	14.2148	12.9368	11.7835	13.7332	13.1715	13.8155	12.9417	13.7194	9.48158	8.65556	9.15948	14.0744	14.8908	9.26739	14.55	14.1075	9.51152	9.73656
75.4	11.6209	12.8279	13.1555	12.2017	12.1421	12.9544	11.7165	12.5493	12.3791	13.1226	11.7846	11.4361	12.2588	12.1291	12.0604	8.0014	11.1961	12.8092	12.5919	13.3419	11.7417	12.0041	12.5178	11.6591	12.214	13.1776	13.6454	12.7165	13.2252	11.4863	12.8972	13.2252	11.9027	10.8351	12.7174	12.1307	12.7355	11.9128	12.8242	8.36315	7.67409	8.187	13.0871	13.9366	8.18163	13.5354	13.1914	8.40959	8.64286
75.5	10.5716	11.8354	12.1637	11.2361	11.1745	12.0209	10.7721	11.5492	11.3546	12.2204	10.7844	10.3401	11.146	11.0788	11.0727	7.1367	10.18	11.7928	11.5168	12.3971	10.7349	10.9615	11.4546	10.5855	11.1876	12.1512	12.7138	11.697	12.1408	10.4414	12.0115	12.1731	10.8037	9.89125	11.6503	11.0417	11.6093	10.8246	11.8297	7.34224	6.74079	7.3004	12.0825	12.9277	7.21602	12.4528	12.217	7.39309	7.63289
75.6	9.51244	10.7745	11.0989	10.2298	10.1457	11.0191	9.75561	10.4984	10.2934	11.2613	9.74453	9.22372	10.0245	9.98205	10.0191	6.30587	9.13909	10.6978	10.3894	11.3647	9.67906	9.8722	10.3371	9.47217	10.1303	11.0736	11.7308	10.5781	11.0261	9.37608	11.0374	11.0568	9.67111	8.93582	10.5301	9.9301	10.4524	9.74634	10.7762	6.41157	5.91228	6.51658	10.9729	11.8255	6.33554	11.3312	11.1511	6.47285	6.72704
75.7	8.46235	9.67587	10.0206	9.21217	9.09311	9.98546	8.72316	9.43832	9.2693	10.2706	8.7115	8.16677	8.93253	8.91014	8.97622	5.55307	8.14522	9.64725	9.30553	10.2942	8.65383	8.79643	9.25447	8.40869	9.06055	9.96714	10.6996	9.51721	9.92291	8.35407	10.0754	9.96427	8.62944	8.03005	9.45626	8.86238	9.32211	8.69944	9.71559	5.63279	5.2162	5.84347	9.87252	10.7136	5.58194	10.2349	10.0873	5.69188	5.94821
75.8	7.46288	8.57915	8.9346	8.20819	8.05341	8.9003	7.73493	8.38495	8.26974	9.25678	7.71087	7.1383	7.86765	7.86034	7.94706	4.89128	7.20362	8.58442	8.25014	9.19057	7.64586	7.76903	8.17646	7.39416	8.02742	8.84638	9.62605	8.51136	8.90551	7.42254	9.13673	8.92249	7.67169	7.17717	8.48455	7.89013	8.26438	7.75566	8.72193	4.99254	4.66845	5.29565	8.81534	9.6041	4.9487	9.18681	9.05885	5.03903	5.30545
75.9	6.53956	7.53742	7.88439	7.27731	7.10006	7.90283	6.84788	7.40592	7.3499	8.27552	6.80502	6.25112	6.9091	6.9069	7.01173	4.33616	6.36301	7.60197	7.30343	8.15942	6.71723	6.8199	7.17525	6.49787	7.04845	7.80433	8.5739	7.59478	7.93005	6.58545	8.23839	7.9577	6.78929	6.40724	7.58595	7.0029	7.3041	6.87128	7.78603	4.45974	4.19795	4.84336	7.86938	8.57337	4.43769	8.1599	8.05324	4.51244	4.76417
76	5.75861	6.591	6.92656	6.41414	6.22647	6.95375	6.01892	6.51299	6.48942	7.3358	5.97728	5.46761	6.03026	6.05332	6.16431	3.87709	5.62274	6.69929	6.42388	7.1777	5.88748	5.94181	6.23998	5.69199	6.1804	6.83654	7.56505	6.7328	7.06238	5.85065	7.39352	7.06451	6.02339	5.72085	6.76293	6.20353	6.46119	6.08617	6.90713	4.02512	3.83922	4.46598	7.00059	7.58466	4.03161	7.23837	7.14969	4.08298	4.33274
76.1	5.06327	5.76927	6.06413	5.65455	5.4629	6.12072	5.28794	5.74326	5.73655	6.46868	5.26595	4.82158	5.30276	5.31381	5.41698	3.51748	4.99459	5.90945	5.66933	6.29499	5.1638	5.18804	5.43257	4.96785	5.40476	5.98565	6.65737	5.92293	6.2528	5.19668	6.58981	6.23612	5.31032	5.11474	6.00157	5.48205	5.69975	5.35529	6.07055	3.67031	3.52761	4.15655	6.18656	6.6767	3.71536	6.39203	6.28163	3.7321	3.96273
76.2	4.52233	5.08382	5.36196	5.02516	4.82169	5.39751	4.65814	5.08413	5.11684	5.72309	4.67079	4.28159	4.70672	4.73488	4.79846	3.24923	4.47313	5.26215	5.0483	5.5137	4.58473	4.57398	4.76567	4.38867	4.78451	5.27044	5.85547	5.25489	5.56199	4.6573	5.88864	5.51115	4.73588	4.59785	5.38336	4.88473	5.07222	4.76625	5.34007	3.39933	3.32868	3.91374	5.50509	5.85486	3.46185	5.6865	5.53433	3.45217	3.67223
76.3	4.04953	4.53511	4.75696	4.51255	4.31134	4.81981	4.15595	4.56724	4.62074	5.10872	4.22157	3.85936	4.24232	4.24288	4.30603	3.04226	4.05668	4.71659	4.51652	4.87485	4.12417	4.08748	4.24774	3.93959	4.26973	4.69331	5.17875	4.68689	4.96488	4.18906	5.26038	4.87947	4.22307	4.16577	4.85078	4.38377	4.53533	4.26421	4.7096	3.16982	3.12423	3.7144	4.90977	5.14223	3.2554	5.05872	4.85527	3.21323	3.43083
76.4	3.69511	4.08338	4.29266	4.11257	3.88839	4.34973	3.74891	4.12853	4.21226	4.60694	3.85214	3.53011	3.86704	3.84375	3.90183	2.89388	3.7095	4.27275	4.09444	4.33614	3.74332	3.69223	3.81929	3.57731	3.86172	4.2356	4.61214	4.21964	4.44672	3.82365	4.73371	4.37077	3.84235	3.82903	4.43688	3.97546	4.10934	3.86314	4.20738	2.9899	2.98938	3.54052	4.42928	4.54	3.08064	4.54502	4.29464	3.02526	3.24516
76.5	3.40315	3.72856	3.90557	3.77731	3.54725	3.95693	3.42909	3.79924	3.87747	4.19571	3.56138	3.30067	3.57459	3.52382	3.59308	2.76111	3.44423	3.91398	3.75585	3.91362	3.4383	3.3775	3.48897	3.29905	3.54109	3.85702	4.15782	3.83505	4.01962	3.50983	4.30712	3.95183	3.52742	3.57186	4.08079	3.66511	3.75098	3.53125	3.80816	2.85353	2.8533	3.39132	4.02526	4.05066	2.94891	4.12596	3.83733	2.88696	3.09356
76.6	3.19542	3.44551	3.60834	3.52893	3.28505	3.62486	3.18519	3.52238	3.61753	3.86284	3.31044	3.09788	3.35761	3.27906	3.35241	2.6736	3.22411	3.63129	3.50764	3.57032	3.19041	3.12159	3.20854	3.05614	3.28658	3.55506	3.79315	3.51169	3.67233	3.27238	3.92695	3.62111	3.29498	3.35324	3.79082	3.40439	3.48091	3.26461	3.47955	2.73862	2.7514	3.24992	3.68635	3.65448	2.83805	3.7787	3.45734	2.78645	2.96634
76.7	3.01355	3.20571	3.35647	3.30375	3.07519	3.35404	2.98427	3.30158	3.40651	3.59128	3.12439	2.94889	3.17195	3.08325	3.1663	2.59489	3.06586	3.40082	3.30092	3.2968	2.99712	2.93238	2.99853	2.90289	3.0763	3.29483	3.48835	3.27259	3.40794	3.06798	3.62859	3.35869	3.08208	3.16705	3.56033	3.2054	3.25547	3.06339	3.21601	2.65124	2.65105	3.12957	3.43378	3.35628	2.75185	3.51123	3.16324	2.71685	2.855
76.8	2.87802	3.02606	3.16285	3.12183	2.92022	3.13988	2.81627	3.1204	3.24381	3.36711	2.96441	2.80382	3.02187	2.91171	3.01285	2.53981	2.91359	3.21819	3.13295	3.0723	2.85532	2.77395	2.82941	2.76318	2.90789	3.11741	3.24288	3.07787	3.20912	2.91953	3.38501	3.16342	2.92102	3.01174	3.36503	3.04652	3.09039	2.90909	3.01688	2.58771	2.56884	3.00854	3.21603	3.10985	2.6702	3.29363	2.94911	2.66355	2.76603
76.9	2.76483	2.87522	2.99176	2.96217	2.77071	2.96462	2.68343	2.98744	3.10751	3.1836	2.8514	2.71627	2.90055	2.77686	2.87768	2.48763	2.80375	3.05978	2.99786	2.8916	2.72414	2.65301	2.70677	2.67829	2.78701	2.9538	3.02903	2.93259	3.06802	2.81049	3.20455	3.00454	2.79337	2.88982	3.20045	2.91939	2.94429	2.79645	2.87635	2.52954	2.51591	2.88166	3.06054	2.93154	2.6083	3.1309	2.77282	2.59696	2.6749
77	2.68555	2.75795	2.85952	2.83096	2.66077	2.81615	2.57478	2.87191	2.99539	3.04467	2.74648	2.62638	2.79681	2.66958	2.77831	2.44006	2.69377	2.92557	2.88089	2.74687	2.61865	2.54741	2.6046	2.58188	2.67798	2.83234	2.87422	2.80872	2.94556	2.7109	3.02838	2.86304	2.71405	2.8056	3.04836	2.82239	2.82265	2.68834	2.74238	2.48129	2.4698	2.75903	2.90971	2.77555	2.54577	2.96194	2.62284	2.53036	2.59139
77.1	2.596	2.6493	2.74389	2.72488	2.56313	2.69849	2.49493	2.78703	2.89164	2.92323	2.65873	2.55086	2.71211	2.57463	2.68194	2.39749	2.60127	2.79247	2.77132	2.62814	2.52522	2.46377	2.51822	2.49829	2.57562	2.69715	2.72719	2.69957	2.85579	2.64397	2.87189	2.76061	2.6448	2.74002	2.89463	2.71063	2.71376	2.60043	2.64038	2.42982	2.42595	2.63533	2.79289	2.65397	2.50492	2.83826	2.50361	2.48	2.5113
77.2	2.51865	2.55669	2.65884	2.63367	2.5004	2.58437	2.42106	2.70595	2.80085	2.82538	2.58007	2.48983	2.637	2.49797	2.61707	2.35726	2.50616	2.68778	2.67952	2.54058	2.45137	2.39769	2.43416	2.41603	2.48877	2.60164	2.61033	2.62889	2.79365	2.57649	2.73459	2.66851	2.57177	2.67023	2.76029	2.62885	2.62197	2.53616	2.54575	2.40115	2.37289	2.53867	2.70094	2.5666	2.47063	2.71421	2.4224	2.43809	2.43199
77.3	2.4571	2.48067	2.59575	2.54772	2.45538	2.48769	2.3723	2.64841	2.72344	2.73226	2.50241	2.44715	2.58277	2.44526	2.54685	2.30809	2.41893	2.5937	2.59801	2.46706	2.40127	2.33988	2.36883	2.36076	2.42747	2.52106	2.50862	2.54579	2.7262	2.5179	2.62515	2.595	2.49779	2.59536	2.62841	2.54213	2.54171	2.47504	2.47673	2.37354	2.33407	2.45166	2.62051	2.49748	2.44392	2.60389	2.36555	2.40283	2.37793
77.4	2.41543	2.42412	2.54185	2.46845	2.42505	2.39752	2.33183	2.59317	2.65521	2.665	2.45928	2.41811	2.54581	2.41376	2.51149	2.28735	2.34653	2.5187	2.53966	2.42555	2.35736	2.30904	2.33179	2.31781	2.37466	2.45534	2.44064	2.48182	2.68001	2.45385	2.52966	2.52154	2.45094	2.53261	2.51972	2.48337	2.48033	2.41683	2.42507	2.36798	2.30286	2.38751	2.52377	2.44372	2.4081	2.49497	2.32052	2.37378	2.32867
77.5	2.38644	2.38877	2.50365	2.39541	2.38875	2.33817	2.30602	2.54666	2.59629	2.61868	2.4104	2.37878	2.50352	2.37526	2.46464	2.26443	2.2911	2.44794	2.49031	2.38109	2.33093	2.2802	2.30387	2.28136	2.34585	2.3978	2.39054	2.42014	2.63668	2.41687	2.45702	2.47031	2.40885	2.49511	2.42205	2.43217	2.4351	2.36425	2.36741	2.35277	2.28683	2.34131	2.4508	2.3957	2.37792	2.41898	2.28617	2.34895	2.30491
77.6	2.34905	2.35801	2.4539	2.33022	2.345	2.28935	2.2712	2.50319	2.53589	2.56465	2.3797	2.34814	2.46444	2.33691	2.4359	2.26616	2.25097	2.38991	2.44759	2.35331	2.29962	2.25634	2.28138	2.25253	2.32019	2.33836	2.3313	2.38638	2.61722	2.39576	2.38193	2.43336	2.37844	2.47304	2.36584	2.39554	2.40369	2.34576	2.3562	2.34729	2.28033	2.32324	2.40897	2.36349	2.35418	2.37499	2.25887	2.33498	2.27691
77.7	2.3291	2.32143	2.42524	2.27618	2.32073	2.24922	2.24577	2.47281	2.49209	2.52723	2.33317	2.32399	2.42645	2.3017	2.39811	2.23882	2.22161	2.35243	2.40055	2.31684	2.27066	2.22742	2.2491	2.24167	2.30074	2.31403	2.29577	2.35908	2.47898	2.38066	2.33907	2.39674	2.34991	2.43084	2.31195	2.34994	2.37061	2.3199	2.33056	2.31398	2.2674	2.31077	2.38607	2.33887	2.33583	2.33384	2.22977	2.30853	2.2602
77.8	2.3036	2.29336	2.38554	2.23405	2.29879	2.20955	2.21097	2.44244	2.44469	2.49048	2.30773	2.306	2.39383	2.26989	2.36214	2.22546	2.19502	2.32007	2.35897	2.28583	2.24333	2.21694	2.23826	2.22711	2.26498	2.28919	2.2523	2.32884	2.36052	2.34196	2.29437	2.35173	2.31567	2.39892	2.2749	2.30734	2.33719	2.29174	2.31369	2.2882	2.24925	2.28378	2.35327	2.30368	2.31426	2.29191	2.19558	2.28048	2.2391
77.9	2.27972	2.25366	2.34901	2.21004	2.26858	2.17295	2.1768	2.41356	2.41166	2.47154	2.27005	2.26779	2.36628	2.2431	2.3256	2.19688	2.16964	2.28142	2.30915	2.24914	2.22324	2.18974	2.20396	2.19133	2.23814	2.26594	2.22336	2.30154	2.2354	2.28938	2.24963	2.31232	2.30789	2.34085	2.22385	2.27437	2.28498	2.2571	2.27148	2.239	2.21023	2.24015	2.22418	2.26441	2.28517	2.24506	2.1591	2.24597	2.21351
78	2.24109	2.22077	2.30636	2.1871	2.21912	2.14823	2.16441	2.37301	2.37032	2.42155	2.24191	2.23659	2.32462	2.21016	2.28595	2.18185	2.14994	2.23979	2.2718	2.22161	2.19608	2.16469	2.18075	2.15675	2.21729	2.22849	2.17293	2.26639	2.2206	2.23672	2.20791	2.272	2.27215	2.31161	2.19684	2.24435	2.24242	2.23176	2.23873	2.20471	2.1813	2.19468	2.11287	2.22251	2.24864	2.21842	2.12595	2.21613	2.18493
78.1	2.22361	2.19249	2.28837	2.16947	2.19466	2.1268	2.15283	2.34732	2.34096	2.38792	2.21307	2.20814	2.28966	2.19545	2.26841	2.15903	2.13315	2.21275	2.24142	2.20575	2.1746	2.13204	2.14655	2.13448	2.2	2.21074	2.15987	2.23752	2.19149	2.20517	2.18019	2.24714	2.27258	2.284	2.17557	2.21562	2.21437	2.20929	2.19616	2.1587	2.14597	2.17286	2.05002	2.18606	2.21546	2.19341	2.09793	2.19031	2.16551
78.2	2.2089	2.18597	2.27221	2.15861	2.19272	2.12964	2.14918	2.31971	2.32216	2.364	2.20239	2.20759	2.25831	2.19441	2.24698	2.15629	2.12095	2.19875	2.24196	2.19036	2.15847	2.1185	2.14195	2.12632	2.18308	2.20074	2.14615	2.2082	2.18238	2.18697	2.17338	2.22028	2.237	2.28046	2.15466	2.17795	2.19679	2.17908	2.16675	2.14806	2.1254	2.14222	2.0674	2.15904	2.18941	2.17781	2.0774	2.18118	2.14733
78.3	2.19409	2.17198	2.2482	2.14741	2.19932	2.12201	2.12913	2.29427	2.31634	2.3645	2.18885	2.19343	2.23987	2.18095	2.23396	2.14071	2.10636	2.17859	2.2173	2.17964	2.1491	2.10974	2.12806	2.11595	2.17031	2.18758	2.14015	2.19643	2.17324	2.18792	2.15263	2.20392	2.22646	2.27021	2.15228	2.162	2.1945	2.16776	2.13223	2.13915	2.12196	2.1398	2.11217	2.14704	2.18175	2.1549	2.05986	2.16652	2.13603
78.4	2.16511	2.15146	2.2143	2.12961	2.16873	2.09956	2.10657	2.26896	2.29461	2.33492	2.17042	2.18541	2.21738	2.15368	2.20878	2.11564	2.09099	2.15894	2.19653	2.14967	2.13568	2.08377	2.11354	2.09139	2.14462	2.15436	2.10004	2.17919	2.17121	2.17388	2.14117	2.18483	2.19078	2.24648	2.1368	2.14368	2.18392	2.15275	2.13775	2.14855	2.11432	2.12949	2.10363	2.13859	2.17115	2.14121	2.05144	2.15717	2.13199
78.5	2.13638	2.12726	2.17947	2.0931	2.12846	2.07151	2.07928	2.24134	2.275	2.30103	2.14035	2.15522	2.19214	2.10394	2.1909	2.0744	2.064	2.13675	2.14989	2.11771	2.11095	2.0584	2.08228	2.06988	2.11957	2.12265	2.07156	2.16075	2.15671	2.17191	2.13039	2.17474	2.17868	2.21549	2.12999	2.12795	2.17572	2.13633	2.13112	2.13488	2.10801	2.12953	2.10932	2.11795	2.15652	2.12069	2.03562	2.14514	2.12322
78.6	2.11723	2.10813	2.15538	2.07096	2.10172	2.05697	2.05512	2.2319	2.22753	2.25954	2.11964	2.13701	2.16738	2.09275	2.17099	2.05954	2.05355	2.12459	2.13381	2.09827	2.10243	2.04108	2.06347	2.04055	2.08606	2.09095	2.05591	2.13026	2.12645	2.13694	2.11391	2.15343	2.12702	2.17356	2.09787	2.09442	2.13493	2.09591	2.12195	2.10959	2.07433	2.10261	2.06998	2.09488	2.12879	2.0966	2.03552	2.12088	2.09713
78.7	2.09898	2.08472	2.13358	2.05661	2.08877	2.04205	2.03795	2.19837	2.1974	2.24114	2.09792	2.11065	2.15413	2.0787	2.15671	2.05365	2.02844	2.09792	2.10475	2.07734	2.08983	2.02843	2.03958	2.03026	2.06793	2.07137	2.05116	2.11241	2.11042	2.12115	2.08845	2.13435	2.09368	2.14342	2.08193	2.08263	2.10545	2.06667	2.10923	2.09767	2.05992	2.08412	2.05882	2.07315	2.092	2.06493	2.01419	2.11785	2.07072
78.8	2.07949	2.06471	2.12581	2.04461	2.08285	2.02421	2.03615	2.18215	2.16417	2.21748	2.09017	2.10483	2.13239	2.08262	2.13179	2.05165	2.02852	2.08391	2.09934	2.08173	2.07215	2.01768	2.04379	2.0308	2.04336	2.06231	2.03824	2.09551	2.09217	2.08722	2.07082	2.12001	2.0573	2.12091	2.05308	2.05969	2.07929	2.04836	2.08522	2.08058	2.03433	2.05639	2.01402	2.0501	2.07259	2.03798	2.01603	2.08928	2.04333
78.9	2.0527	2.05484	2.11002	2.01713	2.04956	1.99579	2.02749	2.14727	2.15294	2.19539	2.07113	2.08436	2.10557	2.0579	2.11038	2.03147	2.0089	2.05925	2.06933	2.05065	2.03307	1.98277	2.03383	2.03203	2.03123	2.05036	2.018	2.0797	2.08962	2.07044	2.05693	2.09008	2.07506	2.09316	2.03643	2.06021	2.06652	2.03916	2.06103	2.05658	2.02395	2.03243	2.00203	2.03033	2.05639	2.01357	1.99004	2.06769	2.01967
79	2.03195	2.03413	2.08567	1.99771	2.02752	1.98759	2.00693	2.11413	2.13577	2.16644	2.05226	2.05993	2.06147	2.03758	2.07884	2.02128	2.00143	2.03782	2.05916	2.03426	2.00414	1.97533	2.02119	2.00607	2.01556	2.03107	2.00727	2.05656	2.05637	2.04024	2.04302	2.07322	2.07207	2.07566	2.01419	2.02661	2.04193	2.01856	2.03115	2.02885	1.99405	1.99933	1.96843	1.99894	2.04171	1.98986	1.97839	2.0363	2.00272
79.1	2.01962	2.01564	2.05422	1.98077	2.00523	1.98017	1.98422	2.08433	2.10841	2.13367	2.02159	2.03411	2.03882	2.00627	2.06076	1.99375	1.99	2.01499	2.03818	2.00157	1.99659	1.95927	1.98813	1.98981	2.00409	2.00305	1.98311	2.02847	2.03186	2.02387	2.01854	2.03487	2.04847	2.0414	1.99777	2.01364	2.02454	1.99808	2.00524	1.99822	1.9744	1.98055	1.96468	1.9858	2.02316	1.97834	1.94846	2.01446	1.97764
79.2	2.01615	1.98231	2.02689	1.9739	1.99545	1.96939	1.96007	2.05701	2.06375	2.11595	1.99672	2.01486	2.02039	1.99516	2.04403	1.98472	1.97974	2.00166	2.0128	1.99186	1.99806	1.95467	1.96633	1.96983	1.98567	1.98751	1.96789	2.01331	2.01573	2.00212	1.99899	2.02482	2.02269	2.03751	1.98667	1.99704	1.99394	1.97986	1.98903	1.98098	1.95229	1.961	1.9355	1.97263	2.00385	1.96091	1.93142	1.99177	1.96877
79.3	1.99479	1.96576	2.00582	1.9492	1.97296	1.94524	1.95422	2.04148	2.03523	2.08386	1.97527	2.00668	2.01505	1.97916	2.02461	1.96101	1.96606	1.98176	1.97858	1.98171	1.98345	1.93642	1.94533	1.96651	1.96635	1.96696	1.94458	1.99449	2.01213	1.99307	1.98054	2.01371	2.01533	2.02133	1.97322	1.98499	1.9902	1.97231	1.98758	1.95719	1.95464	1.96279	1.9162	1.97414	2.00758	1.95896	1.93067	1.98064	1.95487
79.4	1.97097	1.96245	1.99967	1.94524	1.96202	1.9252	1.95236	2.02033	2.01668	2.05961	1.96928	1.99892	2.0031	1.97481	2.01604	1.95521	1.94251	1.97155	1.96108	1.97205	1.96291	1.92966	1.94211	1.9525	1.95689	1.95995	1.94509	1.98799	1.99997	1.97829	1.98235	2.00883	2.0102	2.02361	1.96569	1.97289	1.97927	1.9537	1.98136	1.94701	1.94542	1.94861	1.90936	1.96421	2.00509	1.94587	1.92248	1.96203	1.95333
79.5	1.94852	1.95989	1.97928	1.93754	1.95562	1.91863	1.94551	1.99968	2.00617	2.02266	1.95891	1.98756	1.98358	1.94695	1.98958	1.92689	1.92688	1.95873	1.95531	1.96552	1.94684	1.9194	1.9343	1.93338	1.94266	1.93676	1.93797	1.97044	1.98112	1.96943	1.96465	1.9957	2.01154	1.99893	1.9405	1.95564	1.97215	1.9424	1.97362	1.95011	1.93487	1.93857	1.9016	1.9469	1.99268	1.94754	1.90295	1.95718	1.93769
79.6	1.93757	1.95338	1.96081	1.92304	1.9535	1.91722	1.93804	1.98951	1.99145	2.00246	1.94751	1.98045	1.96488	1.94117	1.9895	1.90235	1.91526	1.95781	1.94722	1.94439	1.93884	1.90919	1.9329	1.92187	1.93404	1.93707	1.91993	1.94187	1.94908	1.94497	1.93025	1.95998	1.97308	1.98653	1.92788	1.94148	1.94049	1.91405	1.94001	1.93263	1.91225	1.90862	1.88777	1.92778	1.95456	1.92336	1.87256	1.93121	1.9167
79.7	1.91849	1.92881	1.93578	1.89751	1.93707	1.90257	1.91508	1.97593	1.97306	1.98116	1.94026	1.95589	1.94449	1.92909	1.95756	1.89279	1.90524	1.93358	1.92251	1.92579	1.92429	1.89628	1.9131	1.91052	1.91086	1.91739	1.89241	1.93028	1.9382	1.92067	1.91128	1.93731	1.95506	1.96624	1.91953	1.9206	1.91813	1.90606	1.90956	1.90743	1.90216	1.89634	1.8533	1.91276	1.92631	1.91767	1.86	1.91716	1.90516
79.8	1.90447	1.90434	1.92348	1.87513	1.92621	1.885	1.90432	1.96394	1.95034	1.96496	1.93416	1.93789	1.92287	1.92008	1.94352	1.88017	1.89364	1.91749	1.90975	1.89659	1.89363	1.88186	1.8964	1.88976	1.89319	1.90074	1.86686	1.90946	1.9249	1.88533	1.88947	1.90827	1.90192	1.9398	1.90392	1.89639	1.89933	1.88194	1.89243	1.88843	1.87747	1.87505	1.82409	1.88557	1.89844	1.88885	1.85386	1.88878	1.9046
79.9	1.88469	1.8752	1.89497	1.85879	1.89205	1.86638	1.87231	1.93262	1.91373	1.93548	1.90462	1.89914	1.89955	1.8893	1.8952	1.86613	1.8722	1.88097	1.88162	1.87528	1.87189	1.86365	1.87809	1.85272	1.86371	1.86609	1.8561	1.89685	1.91408	1.87158	1.88419	1.89764	1.87187	1.89696	1.88419	1.87588	1.89573	1.85702	1.87461	1.87491	1.86018	1.85945	1.79638	1.86161	1.87886	1.87067	1.83797	1.8628	1.88409
80	1.86564	1.85526	1.87186	1.84169	1.86905	1.84708	1.84905	1.8961	1.88579	1.92442	1.86218	1.86652	1.87213	1.85	1.87328	1.84152	1.852	1.86444	1.85938	1.85013	1.85563	1.84455	1.85438	1.82782	1.84483	1.84885	1.84103	1.86607	1.88543	1.85559	1.85592	1.88065	1.83038	1.86774	1.85798	1.85672	1.87426	1.84798	1.87213	1.86382	1.82712	1.83545	1.76644	1.83484	1.85036	1.8447	1.83043	1.8372	1.87008
80.1	1.83997	1.84762	1.85602	1.83237	1.83443	1.83295	1.81694	1.85755	1.86198	1.88915	1.82723	1.83126	1.85989	1.83073	1.84789	1.83048	1.82564	1.82835	1.83531	1.83277	1.84978	1.82556	1.83143	1.82004	1.82929	1.8351	1.8199	1.84958	1.86109	1.86202	1.84719	1.87371	1.82594	1.84768	1.8428	1.84381	1.86196	1.84559	1.8497	1.83436	1.81926	1.82062	1.74591	1.82492	1.8433	1.83324	1.8216	1.82295	1.84039
80.2	1.82333	1.83757	1.84864	1.83915	1.83107	1.8201	1.81882	1.84302	1.85756	1.87005	1.82877	1.82356	1.83436	1.82484	1.84438	1.81977	1.82092	1.82569	1.82699	1.82329	1.83276	1.81592	1.8232	1.83591	1.82306	1.82984	1.81861	1.83886	1.842	1.84689	1.83828	1.85295	1.83095	1.84271	1.83438	1.84588	1.83222	1.84203	1.83405	1.83131	1.81987	1.82299	1.77241	1.81901	1.83434	1.82226	1.8157	1.81356	1.83869
80.3	1.80842	1.81509	1.81649	1.82162	1.80514	1.80089	1.80834	1.8264	1.8287	1.83059	1.81756	1.81229	1.81642	1.80217	1.82402	1.80581	1.79905	1.80833	1.80465	1.80249	1.8095	1.79977	1.80902	1.8222	1.81218	1.80065	1.79929	1.81496	1.81434	1.82706	1.82632	1.83254	1.83631	1.81943	1.81604	1.82756	1.814	1.81626	1.81557	1.81874	1.81883	1.8172	1.80441	1.80995	1.82975	1.8073	1.8027	1.80541	1.81978
80.4	1.79089	1.78876	1.78489	1.79141	1.78847	1.78087	1.79926	1.80936	1.79606	1.80246	1.80534	1.80657	1.79882	1.77807	1.8024	1.78218	1.79059	1.79768	1.79213	1.79377	1.78953	1.78444	1.79564	1.8014	1.78934	1.7808	1.80023	1.79003	1.78751	1.78782	1.79708	1.80355	1.81175	1.81179	1.80827	1.80716	1.78494	1.79216	1.80033	1.79599	1.80556	1.81085	1.82294	1.79291	1.79818	1.78634	1.78215	1.79672	1.80276
80.5	1.77549	1.77243	1.76842	1.76201	1.77137	1.77509	1.78927	1.77352	1.7538	1.76181	1.79019	1.78626	1.78988	1.76548	1.77877	1.77129	1.77162	1.77336	1.78052	1.77105	1.77627	1.77187	1.77972	1.77951	1.77944	1.75688	1.7748	1.7733	1.77678	1.77542	1.77803	1.78931	1.79518	1.78457	1.77371	1.77771	1.77043	1.78339	1.78911	1.76257	1.78311	1.78161	1.7925	1.78263	1.78134	1.79115	1.78211	1.79051	1.77642
80.6	1.75798	1.76473	1.76697	1.74964	1.75995	1.76239	1.77041	1.75215	1.73617	1.7357	1.78098	1.77053	1.76616	1.76806	1.76309	1.75476	1.7669	1.76308	1.76563	1.7698	1.76392	1.76886	1.76788	1.7643	1.76137	1.75829	1.77429	1.7667	1.76912	1.75845	1.75453	1.76184	1.75932	1.76907	1.76127	1.76139	1.76074	1.77104	1.76529	1.74593	1.77141	1.7558	1.78343	1.77865	1.76665	1.77879	1.76694	1.77064	1.74739
80.7	1.74681	1.74677	1.75143	1.74801	1.74351	1.7575	1.75561	1.72162	1.72514	1.70233	1.76479	1.75143	1.7367	1.759	1.73898	1.74692	1.75035	1.74853	1.7493	1.74583	1.7441	1.7586	1.75756	1.7543	1.75347	1.75287	1.75515	1.75629	1.76023	1.75391	1.74862	1.7335	1.75412	1.75132	1.75078	1.74717	1.76263	1.75829	1.74945	1.75651	1.76651	1.75472	1.79407	1.7745	1.75465	1.7691	1.76608	1.7581	1.74862
80.8	1.73017	1.73467	1.73106	1.73631	1.72943	1.73882	1.72838	1.71707	1.72171	1.69128	1.73458	1.7247	1.70985	1.73197	1.72093	1.74744	1.73968	1.74483	1.72261	1.73976	1.72255	1.73855	1.72817	1.72899	1.73755	1.74422	1.74106	1.7266	1.72693	1.72429	1.72692	1.70005	1.74107	1.7314	1.73599	1.7229	1.7346	1.7371	1.72483	1.74343	1.74152	1.74509	1.78608	1.74687	1.74038	1.73605	1.75248	1.72978	1.7255
80.9	1.72171	1.70799	1.69999	1.73079	1.72863	1.73774	1.72831	1.69124	1.68757	1.66338	1.71528	1.71023	1.69946	1.72356	1.70453	1.74026	1.73059	1.71695	1.72121	1.7219	1.71146	1.72929	1.71985	1.71986	1.72217	1.73097	1.72062	1.70367	1.6864	1.6979	1.70778	1.67513	1.71987	1.69463	1.70747	1.70309	1.69743	1.70636	1.70397	1.72623	1.72075	1.72987	1.76127	1.71266	1.69547	1.71091	1.73684	1.72123	1.71835
81	1.71326	1.68131	1.66892	1.72526	1.72783	1.73665	1.72824	1.66541	1.65343	1.63548	1.69597	1.69576	1.68906	1.71514	1.68814	1.73309	1.72151	1.68908	1.71981	1.70404	1.70036	1.72004	1.71153	1.71072	1.70679	1.71772	1.70018	1.68075	1.64587	1.67152	1.68864	1.6502	1.69867	1.65786	1.67895	1.68328	1.66026	1.67561	1.68311	1.70903	1.69997	1.71466	1.73645	1.67844	1.65056	1.68577	1.72121	1.71268	1.7112
[truncated: 13 more columns]
